# Supplementary material for: Transcriptome analysis and metabolic profiling reveal the key role of α-linolenic acid in dormancy regulation of European pear
Source: J Exp Bot. 2018 Dec 26;70(3):1017–31. doi: 10.1093/jxb/ery405 (PMC6363095; doi:10.1093/jxb/ery405)
Supplement: Supplementary Tables S1-S6 [file ery405_suppl_supplementary-tables-s1-s6.xlsx]

## Sheet: Supplementary Table 1 
Supplementary tables
Table S1. List of metabolites divided to categories and sub categories that were profiled during five collection times that represents different dormancy phases in two cultivars that are greatly differ in their chilling requirements
Meatbolite	Category	Subcategory
16:0-Glc-Sitosterol	lipids	Glycosylated Sterol
18:1-Glc-Sitosterol	lipids	Glycosylated Sterol
18:2-Glc-Sitosterol	lipids	Glycosylated Sterol
18:3-Glc-Sitosterol	lipids	Glycosylated Sterol
2-Aminoadipic acid	polar metabolites	Amino acids, peptides, and analogues
2-Deoxy-glucose	polar metabolites	Sugars
2-hydroxyglutarate	polar metabolites	Organic acids
2-Ketobutyric acid	polar metabolites	Organic acids
3-Hydroxyphenylacetic acid	polar metabolites	Organic acids
Acetic acid	polar metabolites	Organic acids
Acetoacetate	polar metabolites	Organic acids
Adenine	polar metabolites	Nucleosides, nucleotides, and analogues
Adenosine	polar metabolites	Nucleosides, nucleotides, and analogues
Adenosine 5-monophosphate (AMP)	polar metabolites	Nucleosides, nucleotides, and analogues
Allantoin	polar metabolites	Nucleosides, nucleotides, and analogues
alpha-linolenic acid	lipids	unSaturated Fatty acid
Arginine	polar metabolites	Amino acids, peptides, and analogues
Argininosuccinic acid (ASA)	polar metabolites	Organic acids
Ascorbic acid	polar metabolites	Organic acids
Asparagine	polar metabolites	Amino acids, peptides, and analogues
Aspartic acid	polar metabolites	Amino acids, peptides, and analogues
Behenic acid	lipids	unSaturated Fatty acid
beta-Alanine	polar metabolites	Amino acids, peptides, and analogues
Betaine Hydrate	polar metabolites	Amino acids, peptides, and analogues
Butyric acid	polar metabolites	Organic acids
Caffeic acid	polar metabolites	Organic acids
Carboceric acid	lipids	unSaturated Fatty acid
Cer t18:0-h22:0	lipids	Ceramide
Cer t18:0-h24:0	lipids	Ceramide
Cer t18:1-C24:0	lipids	Ceramide
Cer t18:1-h22:0	lipids	Ceramide
Cer t18:1-h24:0	lipids	Ceramide
Cerotic acid	lipids	unSaturated Fatty acid
cis-Aconitic acid	polar metabolites	Organic acids
Citraconic acid	polar metabolites	Organic acids
Citramalic acid	polar metabolites	Organic acids
Citric acid	polar metabolites	Organic acids
Citrulline	polar metabolites	Amino acids, peptides, and analogues
Cytidine	polar metabolites	Nucleosides, nucleotides, and analogues
Cytidine 5-monophosphate (CMP)	polar metabolites	Nucleosides, nucleotides, and analogues
DAG 36:1	lipids	Diacylglycerol
DAG 36:2	lipids	Diacylglycerol
DGDG 32:0	lipids	DigalactosylDiacylglycerol
DGDG 32:1	lipids	DigalactosylDiacylglycerol
DGDG 34:1	lipids	DigalactosylDiacylglycerol
DGDG 34:2	lipids	DigalactosylDiacylglycerol
DGDG 34:3	lipids	DigalactosylDiacylglycerol
DGDG 34:5	lipids	DigalactosylDiacylglycerol
DGDG 36:2	lipids	DigalactosylDiacylglycerol
DGDG 36:4	lipids	DigalactosylDiacylglycerol
DGDG 36:6	lipids	DigalactosylDiacylglycerol
DGDG 38:3	lipids	DigalactosylDiacylglycerol
DGDG 38:6	lipids	DigalactosylDiacylglycerol
Dihydroxyacetone	polar metabolites	Sugars
Dihydroxyacetone dimer	polar metabolites	Sugars
D-Sorbitol	polar metabolites	Sugars
Fructose	polar metabolites	Sugars
Fructose 1,6-bisphosphate	polar metabolites	Sugars
Fumaric acid	polar metabolites	Organic acids
GABA	polar metabolites	Organic acids
Glucose	polar metabolites	Sugars
Glucose 1-phosphate	polar metabolites	Sugars
Glucose 6-phosphate / Fructose 6-phosphate	polar metabolites	Sugars
Glucuronic acid lactone	polar metabolites	Cofactors and Vitamins
Glutamic acid	polar metabolites	Amino acids, peptides, and analogues
Glutamine	polar metabolites	Amino acids, peptides, and analogues
Glutathione oxidized	polar metabolites	Cofactors and Vitamins
Glycerol 1-phosphate	polar metabolites	Sugars
Glycine	polar metabolites	Amino acids, peptides, and analogues
Glyconic acid	polar metabolites	Organic acids
Glyoxylic acid	polar metabolites	Organic acids
GSL d18:2-h16:0	lipids	HexosylCeramide
GSL d18:2-h24:0	lipids	HexosylCeramide
GSL t18:1-h22:0	lipids	HexosylCeramide
GSL t18:1-h24:0	lipids	HexosylCeramide
GSL t18:1-h26:0	lipids	HexosylCeramide
Guanine	polar metabolites	Nucleosides, nucleotides, and analogues
Guanosine	polar metabolites	Nucleosides, nucleotides, and analogues
Gulonic acid gamma-lactone	polar metabolites	Cofactors and Vitamins
heneicosanoic acid	lipids	unSaturated Fatty acid
Inosine	polar metabolites	Nucleosides, nucleotides, and analogues
Isocitric acid	polar metabolites	Organic acids
Itaconic acid	polar metabolites	Organic acids
Ketoglutaric acid	polar metabolites	Organic acids
Lactic acid	polar metabolites	Organic acids
Lauric acid	lipids	unSaturated Fatty acid
Leucine	polar metabolites	Amino acids, peptides, and analogues
Lignoceric acid	lipids	unSaturated Fatty acid
Linoleic acid	lipids	unSaturated Fatty acid
Lysine	polar metabolites	Amino acids, peptides, and analogues
Lyso-DGDG 18:3	lipids	DigalactosylDiacylglycerol
lysoPC 16:0	lipids	LysoPhospholipid
lysoPC 18:0	lipids	LysoPhospholipid
lysoPC 18:1	lipids	LysoPhospholipid
lysoPC 18:2	lipids	LysoPhospholipid
lysoPE 18:2	lipids	LysoPhospholipid
Maleic acid	polar metabolites	Organic acids
Malic acid	polar metabolites	Organic acids
Malonic acid	polar metabolites	Organic acids
Margaric acid	lipids	unSaturated Fatty acid
Mesaconic acid	polar metabolites	Organic acids
Methionine	polar metabolites	Amino acids, peptides, and analogues
Methylmalonic acid	polar metabolites	Organic acids
MGDG 34:2	lipids	MonogalactosylDiacylglycerol
MGDG 34:3	lipids	MonogalactosylDiacylglycerol
MGDG 34:4	lipids	MonogalactosylDiacylglycerol
MGDG 34:6	lipids	MonogalactosylDiacylglycerol
MGDG 36:3	lipids	MonogalactosylDiacylglycerol
MGDG 36:4	lipids	MonogalactosylDiacylglycerol
MGDG 36:5	lipids	MonogalactosylDiacylglycerol
Myo-Inositol	polar metabolites	Sugars
Myristic acid	lipids	unSaturated Fatty acid
N-Acetyl Aspartic acid	polar metabolites	Organic acids
N-Acetylglucosamine	polar metabolites	Sugars
Nonadecylic acid	lipids	unSaturated Fatty acid
nucleoside	polar metabolites	Nucleosides, nucleotides, and analogues
Ornithine	polar metabolites	Amino acids, peptides, and analogues
Orotic acid	polar metabolites	Organic acids
Oxaloacetic acid	polar metabolites	Organic acids
Oxypurinol	polar metabolites	Nucleosides, nucleotides, and analogues
Palmitic acid	lipids	unSaturated Fatty acid
PC 32:3	lipids	Phospholipid
PC 34:1	lipids	Phospholipid
PC 34:2	lipids	Phospholipid
PC 34:3	lipids	Phospholipid
PC 36:1	lipids	Phospholipid
PC 36:2	lipids	Phospholipid
PC 36:4	lipids	Phospholipid
PC 36:5	lipids	Phospholipid
PC 36:6	lipids	Phospholipid
PC 38:3	lipids	Phospholipid
PC 38:6	lipids	Phospholipid
PC 40:6	lipids	Phospholipid
PE 36:2	lipids	Phospholipid
PE 36:6	lipids	Phospholipid
pentacosanoic acid	lipids	unSaturated Fatty acid
Pentadecylic acid	lipids	unSaturated Fatty acid
Phenylalanine	polar metabolites	Amino acids, peptides, and analogues
Phenylpyruvic acid	polar metabolites	Organic acids
Phosphoric acid	polar metabolites	Organic acids
PI 36:6	lipids	Phospholipid
Proline	polar metabolites	Amino acids, peptides, and analogues
Propionic acid	polar metabolites	Organic acids
Pyruvic acid	polar metabolites	Organic acids
Raffinose	polar metabolites	Sugars
Ribose-5-phosphate	polar metabolites	Sugars
Saccharopine	polar metabolites	Amino acids, peptides, and analogues
Serine	polar metabolites	Amino acids, peptides, and analogues
Stearic acid	lipids	unSaturated Fatty acid
Succinic acid	polar metabolites	Organic acids
Sucrose	polar metabolites	Sugars
TAG 48:0	lipids	TAG (Triacylglycerol)
TAG 50:5	lipids	TAG (Triacylglycerol)
TAG 52:5	lipids	TAG (Triacylglycerol)
TAG 54:9	lipids	TAG (Triacylglycerol)
TAG 56:12	lipids	TAG (Triacylglycerol)
TAG 56:5	lipids	TAG (Triacylglycerol)
TAG 56:7	lipids	TAG (Triacylglycerol)
TAG 56:8	lipids	TAG (Triacylglycerol)
TAG 60:8	lipids	TAG (Triacylglycerol)
Taurine	polar metabolites	Organic acids
Thymidine	polar metabolites	Nucleosides, nucleotides, and analogues
Thymine	polar metabolites	Nucleosides, nucleotides, and analogues
Trehalose / Lactose	polar metabolites	Sugars
tricosanoic acid	lipids	unSaturated Fatty acid
Tryptophan	polar metabolites	Amino acids, peptides, and analogues
Tyrosine	polar metabolites	Amino acids, peptides, and analogues
Uracil	polar metabolites	Nucleosides, nucleotides, and analogues
Uric acid	polar metabolites	Organic acids
Uridine	polar metabolites	Nucleosides, nucleotides, and analogues
Uridine 5?-diphosphoglucose	polar metabolites	Nucleosides, nucleotides, and analogues
Valine	polar metabolites	Amino acids, peptides, and analogues
Xanthine	polar metabolites	Nucleosides, nucleotides, and analogues
Xylose	polar metabolites	Sugars

## Sheet: Supplementary Table 2
Table S2. Number of reads based on RNA-Seq data at five collection times during dormancy with two replicates of vegetative buds from two pear cultivars
Sample1	#Raw reads	#Clean reads	%Clean reads	%Mapping
HS2-A1	19934572	18994780	95.3	75.3
HS-A2	20980340	20215353	96.4	76
HS-B1	20973845	20245966	96.5	76.3
HS-B2	18905316	18260417	96.6	75.9
HS-C1	26763335	25961945	97	75.8
HS-C2	23489275	22671306	96.5	75.7
HS-D1	24601381	23748327	96.5	74.3
HS-D2	21243069	20277563	95.5	75.4
HS-E1	20888644	20169086	96.6	79.3
HS-E2	20909231	20198135	96.6	78.6
SPD3-A1	18619510	18067460	97	71.6
SPD-A2	18788344	18093342	96.3	75.3
SPD-B1	21176330	20540971	97	75.5
SPD-B2	18863396	18192851	96.4	75.8
SPD-C1	24770239	23953148	96.7	74.4
SPD-C2	22240216	21562869	97	74.7
SPD-D1	22552954	21863312	96.9	74.4
SPD-D2	20559486	19921818	96.9	74.2
SPD-E1	19979836	19316294	96.7	75.2
SPD-E2	20645468	20023078	97	74.6
Total	426884787	412278021	96.6	75.4
1Letter indicates collection time as described in Table 1, and number is number of replicates.
2HS = Harrow Sweet, high-chilling-requirement cultivar.
3SPD = Spadona, low-chilling-requirement cultivar.

## Sheet: Supplementary Table 3
Table S3. The full list of the metabolites data and their clusters based on the hierarchal clustering of significant (FDR < 0.01 by Fisher’s LSD post-hoc analysis) changes in metabolite content between collection times that are presented in Figure 5.
Spadona', low chill requirements, data	Normalizzed metabolite content values in each collection time
Metabolite name	SPDA	SPDB	SPDC	SPDD	SPDE	Cluster	Category	Subcategory
16:0-Glc-Sitosterol	1.76306	-0.151864	-0.554951	-0.490982	-0.565264	1	lipids	Glycosylated Sterol
18:1-Glc-Sitosterol	1.70057	-0.0971007	-0.17527	-0.559089	-0.869106	1	lipids	Glycosylated Sterol
18:2-Glc-Sitosterol	1.45014	0.118895	-0.0754813	-0.129563	-1.36399	1	lipids	Glycosylated Sterol
18:3-Glc-Sitosterol	1.7534	-0.177134	-0.562004	-0.686013	-0.328248	1	lipids	Glycosylated Sterol
DGDG 34:1	1.59012	0.235406	-0.390589	-0.375386	-1.05955	1	lipids	DigalactosylDiacylglycerol
DGDG 34:2	1.65042	-0.0799961	-0.243466	-0.257247	-1.06971	1	lipids	DigalactosylDiacylglycerol
DGDG 36:2	1.55938	0.0531208	-0.378447	-0.0421988	-1.19185	1	lipids	DigalactosylDiacylglycerol
Glucose 1-phosphate	1.09597	-0.00207401	-0.914824	-1.07592	0.896851	1	polar metabolites	Sugars
Glucose 6-phosphate / Fructose 6-phosphate	1.4593	0.489207	-1.13668	-0.336876	-0.474948	1	polar metabolites	Sugars
Lauric acid	1.51685	0.040996	-1.10689	-0.655936	0.20498	1	lipids	Unsaturated fatty acid
PE 36:6	1.7549	-0.142238	-0.488108	-0.440797	-0.683761	1	lipids	Phospholipid
PI 36:6	1.43514	0.440198	-0.224522	-0.417013	-1.23381	1	lipids	Phospholipid
Stearic acid	0.479206	0.203838	-0.836805	-1.15128	1.30504	1	lipids	Unsaturated fatty acid
2-hydroxyglutarate	-0.760516	0.846453	-0.729176	-0.669984	1.31322	2	polar metabolites	Organic acids
Citric acid	0.367335	0.733025	-1.68219	-0.114487	0.696319	2	polar metabolites	Organic acids
Gulonic acid gamma-lactone	0.440108	0.852681	-1.69141	-0.0642391	0.462862	2	polar metabolites	Cofactors and Vitamins
DAG 36:1	1.73592	-0.605984	-0.041047	-0.432991	-0.655898	3	lipids	Diacylglycerol
DAG 36:2	1.68939	-0.304983	-0.137363	-0.981654	-0.265391	3	lipids	Diacylglycerol
DGDG 36:4	1.5666	-0.0575307	0.206659	-0.739741	-0.975983	3	lipids	DigalactosylDiacylglycerol
Ketoglutaric acid	0.523769	-1.23457	1.35433	-0.604815	-0.0387157	3	polar metabolites	Organic acids
lysoPC 18:1	1.64219	-0.766751	-0.153238	-0.825338	0.103137	3	lipids	LysoPhospholipid
MGDG 34:3	1.61285	-0.582077	-0.235707	-0.984172	0.189109	3	lipids	MonogalactosylDiacylglycerol
MGDG 36:3	1.34774	-0.649074	0.75947	-0.976489	-0.481645	3	lipids	MonogalactosylDiacylglycerol
MGDG 36:4	1.06179	-0.689034	1.06724	-0.386822	-1.05318	3	lipids	MonogalactosylDiacylglycerol
MGDG 36:5	1.5185	-0.453513	0.501908	-0.716407	-0.850488	3	lipids	MonogalactosylDiacylglycerol
PC 34:1	1.64615	-0.55769	0.259952	-0.70947	-0.638943	3	lipids	Phospholipid
PC 36:1	1.6126	-0.416015	0.299937	-0.656845	-0.839674	3	lipids	Phospholipid
PC 36:4	1.30703	-0.532428	0.722983	-0.322121	-1.17547	3	lipids	Phospholipid
PE 36:2	0.983954	0.041954	0.780189	-0.274405	-1.53169	3	lipids	Phospholipid
TAG 50:5	0.685096	-0.24238	1.34015	-0.683387	-1.09948	3	lipids	TAG (Triacylglycerol)
TAG 56:5	1.20963	0.0840235	0.692285	-0.79484	-1.1911	3	lipids	TAG (Triacylglycerol)
TAG 56:7	1.61292	-0.204336	0.1892	-0.649738	-0.948043	3	lipids	TAG (Triacylglycerol)
TAG 56:8	1.38283	-0.0453325	0.523309	-1.13112	-0.72969	3	lipids	TAG (Triacylglycerol)
TAG 60:8	0.151375	-0.41872	1.4119	0.187093	-1.33165	3	lipids	TAG (Triacylglycerol)
2-Aminoadipic acid	0.571386	-0.574295	-0.586341	-0.894135	1.48338	4	polar metabolites	Amino acids, peptides, and analogues
2-Deoxy-glucose	-0.0464921	-0.497157	-0.449161	-0.739737	1.73255	4	polar metabolites	Sugars
Acetic acid	-0.464288	-0.460474	-0.38967	-0.473424	1.78786	4	polar metabolites	Organic acids
Adenine	-0.510326	-0.429114	-0.311979	-0.53081	1.78223	4	polar metabolites	Nucleosides, nucleotides, and analogues
Allantoin	-0.379818	-0.433359	-0.476657	-0.497208	1.78704	4	polar metabolites	Nucleosides, nucleotides, and analogues
Alpha-linolenic acid	-0.555128	-0.603264	-0.244137	-0.367557	1.77009	4	lipids	Unsaturated fatty acid
Arginine	-0.462045	-0.322644	-0.669513	-0.316167	1.77037	4	polar metabolites	Amino acids, peptides, and analogues
Ascorbic acid	-0.369795	-0.414409	-0.530389	-0.471004	1.7856	4	polar metabolites	Organic acids
Asparagine	-0.259261	-0.498494	-0.686581	-0.319427	1.76376	4	polar metabolites	Amino acids, peptides, and analogues
Aspartic acid	-0.306012	-0.12216	-0.921193	-0.357898	1.70726	4	polar metabolites	Amino acids, peptides, and analogues
beta-Alanine	-0.0985909	-0.186272	-0.99719	-0.393228	1.67528	4	polar metabolites	Amino acids, peptides, and analogues
Caffeic acid	-0.43008	-0.654977	0.0339547	-0.664507	1.71561	4	polar metabolites	Organic acids
Cer t18:1-C24:0	-0.365928	-0.600259	-0.220766	-0.579686	1.76664	4	lipids	Ceramide
Citramalic acid	-0.409806	-0.404601	-0.516692	-0.45594	1.78704	4	polar metabolites	Organic acids
Cytidine	-0.345786	-0.505993	-0.511431	-0.421497	1.78471	4	polar metabolites	Nucleosides, nucleotides, and analogues
Dihydroxyacetone	-0.0644324	-0.566248	-0.522159	-0.593632	1.74647	4	polar metabolites	Sugars
GABA	-0.551988	-0.388823	-0.609445	-0.21761	1.76787	4	polar metabolites	Organic acids
Glucuronic acid lactone	0.510929	0.0544944	-1.48487	-0.284742	1.20419	4	polar metabolites	Cofactors and Vitamins
Glutamic acid	-0.0215737	-0.371925	-0.70871	-0.621821	1.72403	4	polar metabolites	Amino acids, peptides, and analogues
Glutamine	-0.42358	-0.421096	-0.458281	-0.485269	1.78823	4	polar metabolites	Amino acids, peptides, and analogues
Glycerol 1-phosphate	-0.215088	-0.45289	-0.33007	-0.754298	1.75235	4	polar metabolites	Sugars
Glyconic acid	-0.12407	-0.501383	-0.889145	-0.190234	1.70483	4	polar metabolites	Organic acids
Guanine	-0.372316	-0.360885	-0.536061	-0.513904	1.78317	4	polar metabolites	Nucleosides, nucleotides, and analogues
Guanosine	-0.408517	-0.479087	-0.441477	-0.459172	1.78825	4	polar metabolites	Nucleosides, nucleotides, and analogues
Leucine	-0.523719	-0.533379	-0.592316	-0.105374	1.75479	4	polar metabolites	Amino acids, peptides, and analogues
Linoleic acid	0.0450701	-0.63903	-0.0981885	-0.946294	1.63844	4	lipids	Unsaturated fatty acid
Malonic acid	0.0649051	-0.543052	-0.526451	-0.705824	1.71042	4	polar metabolites	Organic acids
Margaric acid	-0.208331	-0.326025	-0.508653	-0.712926	1.75594	4	lipids	Unsaturated fatty acid
Methylmalonic acid	-0.456749	-0.499386	-0.078539	-0.70752	1.74219	4	polar metabolites	Organic acids
Myo-Inositol	-0.133641	-0.597319	-0.406733	-0.617059	1.75475	4	polar metabolites	Sugars
N-Acetyl Aspartic acid	0.263108	-0.594299	-0.714365	-0.599869	1.64542	4	polar metabolites	Organic acids
Nonadecylic acid	-0.226385	-0.554533	-0.123148	-0.816314	1.72038	4	lipids	Unsaturated fatty acid
Palmitic acid	0.0324559	-0.302576	-0.650483	-0.776733	1.69734	4	lipids	Unsaturated fatty acid
Phenylalanine	-0.504977	-0.402427	-0.562925	-0.310118	1.78045	4	polar metabolites	Amino acids, peptides, and analogues
Phosphoric acid	0.146151	-0.703383	-0.54932	-0.580283	1.68683	4	polar metabolites	Organic acids
Proline	-0.449311	-0.453294	-0.462947	-0.423107	1.78866	4	polar metabolites	Amino acids, peptides, and analogues
Pyruvic acid	-0.416676	-0.473497	-0.448776	-0.449541	1.78849	4	polar metabolites	Organic acids
Serine	-0.43357	-0.513767	-0.304108	-0.530245	1.78169	4	polar metabolites	Amino acids, peptides, and analogues
Succinic acid	-0.45692	-0.499309	-0.0786691	-0.707341	1.74224	4	polar metabolites	Organic acids
Tryptophan	-0.324184	-0.627593	-0.623778	-0.179369	1.75492	4	polar metabolites	Amino acids, peptides, and analogues
Tyrosine	-0.562414	-0.322154	-0.643823	-0.235156	1.76355	4	polar metabolites	Amino acids, peptides, and analogues
Uridine	-0.370047	-0.474883	-0.395964	-0.543782	1.78468	4	polar metabolites	Nucleosides, nucleotides, and analogues
Valine	-0.486922	-0.484243	-0.503203	-0.308837	1.78321	4	polar metabolites	Amino acids, peptides, and analogues
Fructose	-1.23598	-0.747055	0.847019	1.09315	0.0428609	5	polar metabolites	Sugars
Raffinose	-0.550143	-0.631399	1.0545	1.10722	-0.980183	5	polar metabolites	Sugars
Sucrose	-1.11771	0.11768	0.387741	1.40138	-0.789093	5	polar metabolites	Sugars
Trehalose / Lactose	-1.00567	-1.12344	0.648747	0.416236	1.06413	5	polar metabolites	Sugars
Xylose	-1.60798	-0.0873805	0.604119	1.01806	0.0731757	5	polar metabolites	Sugars
Harrow Sweet', high chill requirements, data	Normalizzed metabolite content values in each collection time
Metabolite name	HSA	HSB	HSC	HSD	HSE	Cluster	Category	Subcategory
Acetic acid	-0.527865	-0.465448	-0.236331	-0.545534	1.77518	1	polar metabolites	Organic acids
Acetoacetate	-0.674211	-0.585237	-0.0735283	-0.408015	1.74099	1	polar metabolites	Organic acids
Adenine	-0.765435	-0.243169	0.128006	-0.774374	1.65497	1	polar metabolites	Nucleosides, nucleotides, and analogues
Allantoin	-0.558938	0.377157	-0.586105	-0.821668	1.58955	1	polar metabolites	Nucleosides, nucleotides, and analogues
Alpha-linolenic acid	-0.797627	-0.384861	0.307694	-0.732724	1.60752	1	lipids	Unsaturated fatty acid
Ascorbic acid	-0.358937	-0.518543	-0.449379	-0.459081	1.78594	1	polar metabolites	Organic acids
Citramalic acid	-0.576226	-0.352243	-0.299347	-0.548098	1.77591	1	polar metabolites	Organic acids
Cytidine	-0.922524	0.13425	-0.000152103	-0.793247	1.58167	1	polar metabolites	Nucleosides, nucleotides, and analogues
Fumaric acid	-0.322508	-1.12334	1.12471	-0.651086	0.972222	1	polar metabolites	Organic acids
GABA	-0.713321	-0.288204	-0.469368	-0.290722	1.76161	1	polar metabolites	Organic acids
Glutamine	-0.399965	-0.36614	-0.484767	-0.53401	1.78488	1	polar metabolites	Amino acids, peptides, and analogues
Guanine	-0.374464	-0.443138	-0.495955	-0.473425	1.78698	1	polar metabolites	Nucleosides, nucleotides, and analogues
Guanosine	-0.86856	0.0685526	0.318953	-0.988999	1.47005	1	polar metabolites	Nucleosides, nucleotides, and analogues
Leucine	-0.526642	-0.479093	-0.293205	-0.482679	1.78162	1	polar metabolites	Amino acids, peptides, and analogues
Malic acid	-0.219497	-1.10474	1.28987	-0.71323	0.747593	1	polar metabolites	Organic acids
Methylmalonic acid	-0.624302	-0.681539	0.413161	-0.688695	1.58138	1	polar metabolites	Organic acids
Myo-Inositol	-0.468916	-1.0772	0.0306244	-0.09971	1.6152	1	polar metabolites	Sugars
Phenylalanine	-0.681022	-0.101519	-0.0632831	-0.834901	1.68073	1	polar metabolites	Amino acids, peptides, and analogues
Phenylpyruvic acid	-0.555094	-0.718729	0.70626	-0.837698	1.40526	1	polar metabolites	Organic acids
Proline	-0.514965	-0.396832	-0.4023	-0.472568	1.78666	1	polar metabolites	Amino acids, peptides, and analogues
Pyruvic acid	-0.850643	-1.27447	0.849371	0.396049	0.87969	1	polar metabolites	Organic acids
Serine	-0.562791	-0.505135	0.0513613	-0.697695	1.71426	1	polar metabolites	Amino acids, peptides, and analogues
Succinic acid	-0.624094	-0.68163	0.413121	-0.688787	1.58139	1	polar metabolites	Organic acids
Tryptophan	-0.552518	0.108633	-0.212883	-0.979656	1.63642	1	polar metabolites	Amino acids, peptides, and analogues
Uridine	-0.59923	-0.387691	-0.056527	-0.691336	1.73478	1	polar metabolites	Nucleosides, nucleotides, and analogues
Valine	-0.506261	-0.380142	-0.446363	-0.454291	1.78706	1	polar metabolites	Amino acids, peptides, and analogues
Dihydroxyacetone	1.16179	-0.853495	-1.01243	-0.217526	0.92166	2	polar metabolites	Sugars
Glyconic acid	0.14581	-1.14046	-0.491864	-0.0726183	1.55913	2	polar metabolites	Organic acids
Thymidine	0.305854	-1.11468	-0.634257	-0.0596173	1.5027	2	polar metabolites	Nucleosides, nucleotides, and analogues
Arginine	-0.549518	1.60564	-0.565666	-0.828199	0.337746	3	polar metabolites	Amino acids, peptides, and analogues
Asparagine	-0.245596	1.01884	-0.94988	-0.907618	1.08426	3	polar metabolites	Amino acids, peptides, and analogues
Aspartic acid	-0.260707	1.43836	-1.34662	-0.0487464	0.217715	3	polar metabolites	Amino acids, peptides, and analogues
Citric acid	-0.0293824	1.63733	-0.183837	-1.07977	-0.344348	3	polar metabolites	Organic acids
DGDG 32:1	0.130924	1.19071	0.56546	-0.46149	-1.4256	3	lipids	DigalactosylDiacylglycerol
DGDG 34:1	0.763401	1.27238	-0.297995	-0.55306	-1.18473	3	lipids	DigalactosylDiacylglycerol
Glucose 1-phosphate	0.590329	1.07882	-1.36154	-0.695367	0.387758	3	polar metabolites	Sugars
Glutamic acid	-0.574563	0.759618	-1.0477	-0.469536	1.33218	3	polar metabolites	Amino acids, peptides, and analogues
PI 36:6	-0.258361	1.51222	0.0902903	-0.0658895	-1.27826	3	lipids	Phospholipid
Tyrosine	-0.283171	0.596196	-0.650307	-1.07325	1.41053	3	polar metabolites	Amino acids, peptides, and analogues
Caffeic acid	-0.336098	-0.951972	0.844433	1.26329	-0.819651	4	polar metabolites	Organic acids
Dihydroxyacetone dimer	0.50893	-0.54388	0.574704	0.948572	-1.48833	4	polar metabolites	Sugars
lysoPC 18:2	-0.406679	-0.460779	1.20405	0.860278	-1.19687	4	lipids	LysoPhospholipid
Raffinose	-0.73097	0.239225	0.0488852	1.50751	-1.06465	4	polar metabolites	Sugars
Sucrose	-0.566846	0.408553	-0.466522	1.55718	-0.932368	4	polar metabolites	Sugars
Trehalose / Lactose	-0.652636	0.0077337	0.787825	1.14162	-1.28454	4	polar metabolites	Sugars
DGDG 36:4	0.162472	0.0247142	1.40341	-0.187668	-1.40293	5	lipids	DigalactosylDiacylglycerol
D-Sorbitol	-0.341825	-0.461465	1.76315	-0.255399	-0.704464	5	polar metabolites	Sugars
Ketoglutaric acid	-0.491475	-0.98491	1.50408	-0.526566	0.49887	5	polar metabolites	Organic acids
PC 32:3	-0.800257	0.150357	1.64153	-0.221341	-0.770293	5	lipids	Phospholipid
PC 34:2	-0.64206	0.0785833	1.68433	-0.319111	-0.801741	5	lipids	Phospholipid
PC 34:3	-0.770547	0.236292	1.64334	-0.422574	-0.686509	5	lipids	Phospholipid
PC 36:1	-0.291407	0.0815798	1.65659	-0.480944	-0.965824	5	lipids	Phospholipid
PC 36:2	-0.491134	0.0571014	1.69951	-0.45041	-0.815065	5	lipids	Phospholipid
PC 36:4	-0.60333	-0.14727	1.6656	0.00156274	-0.916561	5	lipids	Phospholipid
PC 38:3	-0.764416	-0.273294	1.71994	-0.0672034	-0.615029	5	lipids	Phospholipid
PC 38:6	-0.706256	-0.0628897	1.64605	0.0106045	-0.887506	5	lipids	Phospholipid
PE 36:2	-0.649817	0.249797	1.59875	-0.252335	-0.946395	5	lipids	Phospholipid
TAG 56:5	0.207998	-0.102784	1.54872	-0.527045	-1.12689	5	lipids	TAG (Triacylglycerol)
TAG 60:8	-0.217541	-0.397695	1.74668	-0.338191	-0.793252	5	lipids	TAG (Triacylglycerol)

## Sheet: Supplementary Table 4
Table S4. Transcripts expression data of the comparison between time collections (Log2FC) of genes underlying five QTLs in linkage groups 5,8,9, 13 and 15
Transcripts underlying the QTL in LG 5
DE transcripts identified in "Harrow Sweet" high chilling requirements cultivar		Dormancy Entrance vs. Mid of Dormancy		Dormancy Entrance vs. Dormancy Break				Mid of Dormancy vs. Dormancy break
Transcript ID	Product	log2FC(HSC/HSA)	log2FC(HSC/HSB)	log2FC(HSD/HSA)	log2FC(HSE/HSA)	log2FC(HSD/HSB)	log2FC(HSE/HSB)	log2FC(HSD/HSC)	log2FC(HSE/HSC)
XM_018649624	uncharacterized LOC108867865	-3.45529	-2.00114	-4.55201	-5.72462	-2.9602	-4.33167	-0.89095	-2.03107
XM_018649630	probable protein S-acyltransferase 23	0.446942	-0.354778	0.181097	0.239383	-0.648222	-0.611687	-0.270172	-0.242046
XM_009368063	fatty acid amide hydrolase-like	0.668488	0.170019	0.490448	0.00308231	-0.0205966	-0.514109	-0.172973	-0.679676
XM_009368056	heat shock 70 kDa protein%2C mitochondrial	0.0141348	0.169002	0.0902642	1.03787	0.232222	1.17919	0.0796499	1.01457
XM_009368064	phosphoglycerate mutase-like protein 1	0.00754272	-0.633073	0.374641	0.393176	-0.314147	-0.327461	0.309659	0.390531
XM_009368053	gamma-glutamyl peptidase 5-like	0.552965	-0.6818	0.0908933	0.69565	-0.394793	-1.00574	-0.142986	-0.146594
XM_009368055	dynamin-related protein 3A-like	0.265608	0.331117	0.304121	0.0743359	0.358914	0.130231	0.0402987	-0.210187
XM_018649629	DNA polymerase V-like%2C transcript variant X1	0.674591	0.397721	1.21561	0.310485	0.906988	0.0512996	0.527878	-0.319172
XM_009368054	coiled-coil-helix-coiled-coil-helix domain-containing protein 10%2C mitochondrial	-0.443678	-0.332908	-0.443636	2.17184	-0.34649	2.23797	0.00617413	2.62448
XM_009368033	beta carbonic anhydrase 5%2C chloroplastic-like%2C transcript variant X2	2.29223	-0.461021	*	*	-2.27714	-3.55211	-1.4535	-3.18505
XM_009347458	ras-related protein Rab7	0.568065	0.165963	0.798085	0.696936	0.378966	0.273372	0.223678	0.109208
XM_009368069	soluble inorganic pyrophosphatase 6%2C chloroplastic-like%2C transcript variant X2	-0.376988	0.491678	-0.447961	1.21152	0.474779	2.36539	-0.0370621	1.57417
XM_009368050	costars family protein-like	-1.01142	-0.483735	-0.641843	1.16802	-0.21517	1.6022	0.298918	2.27668
XM_009368036	G-box-binding factor	-0.24889	-0.0661093	-0.337477	-1.00643	-0.167985	-0.84701	-0.0848331	-0.774782
XM_009368032	beta carbonic anhydrase 5%2C chloroplastic-like%2C transcript variant X1	-0.482144	0.178591	-0.112239	-1.15071	0.532112	-0.499308	0.366459	-0.681879
XM_009368070	uncharacterized LOC103956127	0.760353	0.296486	0.863416	0.17561	0.387191	-0.376402	0.0824368	-0.724757
XM_009368046	protein EXECUTER 1%2C chloroplastic%2C transcript variant X1	0.212346	0.183451	0.319756	0.419544	0.210633	0.55572	-0.0503641	-0.110836
XM_009368067	probable sphingolipid transporter spinster homolog 2%2C transcript variant X2	-0.282852	0.155515	-2.94224	0.699356	*	3.88624	-0.147035	0.862411
XM_009368043	probable DNA helicase MCM9%2C transcript variant X2	0.182773	0.15207	*	0.404933	*	0.536818	-0.143511	0.105031
XM_009368059	transcription factor GTE7-like	-0.0825003	-0.0881108	-0.338817	0.0605841	-0.366342	0.0394366	-0.259616	0.135387
XM_009368047	protein EXECUTER 1%2C chloroplastic%2C transcript variant X2	0.0336898	-0.130793	0.0530307	-0.856848	-0.121716	-1.05637	0.0236094	-0.91451
XM_009368066	probable sphingolipid transporter spinster homolog 2%2C transcript variant X1	0.268309	-0.184271	0.407392	-1.0931	-0.0905776	-1.58998	0.11834	-1.36535
XM_009368049	KH domain-containing protein HEN4%2C transcript variant X2	-0.0647613	-0.204225	-0.352862	0.102806	-2.46045	-0.105159	-0.15931	0.533693
XM_009368062	DNA-directed RNA polymerase subunit 10-like protein	-0.137819	0.289364	-0.459924	-0.0231103	0.178416	0.617203	-0.215827	0.123728
XM_009368068	soluble inorganic pyrophosphatase 6%2C chloroplastic-like%2C transcript variant X1	0.0753812	-0.204388	0.525534	0.865611	-0.526952	-0.0748761	0.0790857	0.489611
XM_009368041	uncharacterized LOC103956103	0.209481	-0.130699	-0.00133853	0.913208	-0.360957	0.544016	-0.20163	0.686346
XM_009368065	K(+) efflux antiporter 3%2C chloroplastic-like	0.753456	-0.053535	0.789372	0.381205	-0.0364872	-0.454388	0.0361395	-0.396338
XM_009368078	replication factor C subunit 1-like	0.0915373	-0.144578	0.361848	-0.266776	0.073083	-0.796564	0.183148	-0.509375
XM_009368042	probable DNA helicase MCM9%2C transcript variant X1	-0.175075	-0.0818907	0.201524	-0.126501	0.394655	-0.0556831	0.148307	0.0696014
XM_009368052	GATA transcription factor 24-like	-0.600734	-0.0522266	-0.514924	0.398031	0.0336519	0.952691	0.0977273	1.01032
XM_009347460	SWI/SNF complex subunit SWI3D-like	0.052687	-0.0224677	0.195089	-0.662868	0.10649	-0.758929	0.145869	-0.730456
XM_009368037	magnesium-dependent phosphatase 1	0.627986	-0.0242889	0.583491	0.957251	-0.0742022	0.283405	-0.0338153	0.31432
XM_009368034	beta carbonic anhydrase 5%2C chloroplastic-like%2C transcript variant X3	0.283608	0.0560221	-0.300265	-0.391478	-0.205205	-0.531104	-1.41354	-3.32862
XM_009368048	KH domain-containing protein HEN4%2C transcript variant X1	0.610663	0.0587018	0.985974	-1.82091	0.492504	-5.95299	0.445072	-6.20167
XM_018649627	fructose-1%2C6-bisphosphatase%2C chloroplastic	0.0769532	-0.00068563	-0.302848	-0.386328	-0.387944	-0.484883	-0.367027	-0.477986
XM_009368040	uncharacterized protein At4g38062-like%2C transcript variant X2	-1.93859	-0.740727	-0.548361	-0.108893	0.529246	0.395863	1.0734	0.603614
XM_009368083	putative disease resistance protein RGA1	0.251591	0.333198	0.945279	-0.481884	0.881052	-0.114421	0.610058	-1.13683
XM_009368039	uncharacterized protein At4g38062-like%2C transcript variant X1	0.161043	0.152796	*	6.15363	*	6.4732	-0.146497	3.80386
XM_009368035	beta carbonic anhydrase 5%2C chloroplastic-like%2C transcript variant X4	*	*	*	0.395197	*	0.519075	*	0.574814
XM_009368079	beta-ureidopropionase	*	*	*	*	*	*	*	*
XM_009368080	UDP-glycosyltransferase 78D2-like	*	*	*	*	*	*	*	*
XM_009368082	MADS-box transcription factor ANR1-like	*	*	*	*	*	*	*	*
XM_018649625	MADS-box transcription factor 23-like	*	*	*	*	*	*	*	0.0104981
DE transcripts identified in "Spadona" Low chilling requirements cultivar		Dormancy Entrance vs. Mid of Dormancy		Dormancy Entrance vs. Dormancy Break				Mid of Dormancy vs. Dormancy break
Transcript ID	Product	log2FC(SPDC/SPDA)	log2FC(SPDC/SPDB)	log2FC(SPDD/SPDA)	log2FC(SPDE/SPDA)	log2FC(SPDD/SPDB)	log2FC(SPDE/SPDB)	log2FC(SPDD/SPDC)	log2FC(SPDE/SPDC)
XM_009347458	ras-related protein Rab7	0.118207	0.223985	-0.0721158	0.297984	0.0550854	0.38817	-0.172477	0.165959
XM_009347460	SWI/SNF complex subunit SWI3D-like	0.380252	0.0249752	0.426008	-0.234123	0.10232	-0.611154	0.0742837	-0.643278
XM_009368032	beta carbonic anhydrase 5%2C chloroplastic-like%2C transcript variant X1	-0.241093	-0.210383	-0.45046	-0.609024	-0.422593	-0.634127	-0.136987	-0.332856
XM_009368033	beta carbonic anhydrase 5%2C chloroplastic-like%2C transcript variant X2	0.214665	0.04992	*	*	-0.159919	-0.480181	-0.146444	-0.401529
XM_009368034	beta carbonic anhydrase 5%2C chloroplastic-like%2C transcript variant X3	-0.315611	0.0658479	-0.63807	-3.03831	0.583032	-0.493048	0.10773	-0.392687
XM_009368035	beta carbonic anhydrase 5%2C chloroplastic-like%2C transcript variant X4	*	-0.107719	*	*	-0.150156	-0.493048	*	*
XM_009368036	G-box-binding factor	-0.626532	-0.0670282	-0.1117	-0.592206	0.488503	-0.053676	0.558126	0.0179734
XM_009368037	magnesium-dependent phosphatase 1	0.561217	0.149441	0.113812	0.369799	-0.272504	-0.0717517	-0.419739	-0.221116
XM_009368039	uncharacterized protein At4g38062-like%2C transcript variant X1	*	*	*	3.78184	*	4.91559	*	5.2988
XM_009368040	uncharacterized protein At4g38062-like%2C transcript variant X2	-0.184229	-0.165812	-0.0914082	0.259175	0.282873	0.976506	0.37054	0.528359
XM_009368041	uncharacterized LOC103956103	0.152996	-0.221267	0.124022	0.561405	-0.223945	0.208389	-0.00375133	0.42953
XM_009368042	probable DNA helicase MCM9%2C transcript variant X1	0.0697654	0.0799248	0.568635	-0.0955327	0.72413	-0.126885	0.485964	-0.243539
XM_009368043	probable DNA helicase MCM9%2C transcript variant X2	0.176113	0.105788	*	*	*	*	-0.12412	-0.345173
XM_009368046	protein EXECUTER 1%2C chloroplastic%2C transcript variant X1	*	-0.125475	*	*	-0.179522	-0.502639	*	*
XM_009368047	protein EXECUTER 1%2C chloroplastic%2C transcript variant X2	-0.18034	0.0156643	-0.00695671	-0.552365	0.21253	-0.377266	0.203867	-0.398551
XM_009368048	KH domain-containing protein HEN4%2C transcript variant X1	2.99129	-0.498228	4.22825	0.209138	-0.645583	-2.85143	0.0920243	-1.66886
XM_009368049	KH domain-containing protein HEN4%2C transcript variant X2	0.34561	1.918	-0.0478979	0.57526	0.205475	5.33377	-0.103552	0.124937
XM_009368050	costars family protein-like	-0.623451	0.29175	-1.61927	-0.160274	-0.866308	0.763957	-1.0988	0.464754
XM_009368052	GATA transcription factor 24-like	-1.05418	-0.00775747	-1.08267	-0.109619	-0.0167779	0.904968	-0.0113903	0.933434
XM_009368053	gamma-glutamyl peptidase 5-like	-0.0285818	-0.074458	0.0829093	0.152874	0.0105216	0.0899566	0.0942024	0.323557
XM_009368054	coiled-coil-helix-coiled-coil-helix domain-containing protein 10%2C mitochondrial	0.228896	-0.343856	-0.178415	1.74002	-0.723565	1.13574	-0.380913	1.50635
XM_009368055	dynamin-related protein 3A-like	0.796432	0.368536	0.81059	1.1791	0.43305	0.766227	0.0642091	0.396347
XM_009368056	heat shock 70 kDa protein%2C mitochondrial	-0.314241	0.243456	0.24117	0.618564	0.824059	1.15924	0.580788	0.91997
XM_009368059	transcription factor GTE7-like	-0.769265	0.132577	-0.0653135	0.545089	0.874722	1.49558	0.735817	1.36661
XM_009368062	DNA-directed RNA polymerase subunit 10-like protein	0.965007	0.229518	-0.0968285	-1.11361	-0.835353	-2.03438	-0.987525	-2.31391
XM_009368063	fatty acid amide hydrolase-like	0.258877	0.209802	0.284555	0.101932	0.264392	0.029685	0.0501424	-0.18037
XM_009368064	phosphoglycerate mutase-like protein 1	0.249497	-0.0523687	-0.152277	-0.114783	-0.51483	-0.592275	-0.287822	-0.435186
XM_009368065	K(+) efflux antiporter 3%2C chloroplastic-like	0.440179	0.207187	0.37727	0.472655	0.178031	0.224936	-0.0343853	0.0167778
XM_009368066	probable sphingolipid transporter spinster homolog 2%2C transcript variant X1	0.23254	-0.0613808	0.26864	-0.866022	-0.0540396	-1.22779	0.0232913	-1.06186
XM_009368067	probable sphingolipid transporter spinster homolog 2%2C transcript variant X2	0.271291	-0.000920782	-2.67501	-0.144644	-0.209132	-0.299468	-0.167243	-0.251862
XM_009368068	soluble inorganic pyrophosphatase 6%2C chloroplastic-like%2C transcript variant X1	*	-0.120418	0.118187	0.213775	-0.111188	-0.0879025	0.11487	0.408093
XM_009368069	soluble inorganic pyrophosphatase 6%2C chloroplastic-like%2C transcript variant X2	-0.649634	0.089418	-0.348701	0.0361193	0.148847	0.527741	0.0404288	0.315623
XM_009368070	uncharacterized LOC103956127	0.390329	0.241788	-0.480661	-1.64055	-0.679649	-2.14949	-0.863749	-2.54265
XM_009368078	replication factor C subunit 1-like	-0.410699	-0.0651024	-0.465119	-0.246245	-0.243104	-0.135052	-0.150089	-0.0633637
XM_009368079	beta-ureidopropionase	*	*	*	*	*	*	*	*
XM_009368080	UDP-glycosyltransferase 78D2-like	*	*	*	*	*	*	*	*
XM_009368082	MADS-box transcription factor ANR1-like	*	*	*	*	*	*	*	*
XM_009368083	putative disease resistance protein RGA1	*	*	*	*	*	*	*	*
XM_018649624	uncharacterized LOC108867865	-1.95099	-1.52875	-2.04297	-5.25013	-1.85036	-6.34026	-0.706824	-4.79028
XM_018649625	MADS-box transcription factor 23-like	*	*	*	*	*	*	*	*
XM_018649627	fructose-1%2C6-bisphosphatase%2C chloroplastic	-0.0412509	-0.107757	-0.338068	0.137662	-0.374988	0.0512501	-0.268705	0.165211
XM_018649629	DNA polymerase V-like%2C transcript variant X1	0.717611	0.4074	0.00997593	0.349203	-0.0491051	0.153696	-0.125818	-0.315254
XM_018649630	probable protein S-acyltransferase 23	-0.34257	-0.257672	0.291581	0.36187	0.396022	0.425414	0.652065	0.69877
Transcripts underlying the QTL in LG 8
DE transcripts identified in "Harrow Sweet" high chilling requirements cultivar		Dormancy Entrance vs. Mid of Dormancy		Dormancy Entrance vs. Dormancy Break				Mid of Dormancy vs. Dormancy break
Transcript ID	Product	log2FC(HSC/HSA)	log2FC(HSC/HSB)	log2FC(HSD/HSA)	log2FC(HSE/HSA)	log2FC(HSD/HSB)	log2FC(HSE/HSB)	log2FC(HSD/HSC)	log2FC(HSE/HSC)
XM_009377951	MADS-box protein AGL24-like%2C transcript variant X1	-7.01072	-2.83206	-0.56558	-6.69273	-0.352274	-3.10544	0.16347	0.591198
XM_009381086	UDP-glycosyltransferase 88F4-like%2C transcript variant X1	-2.43547	-0.381695	-2.66243	-0.903341	-0.532325	1.11938	-0.0755278	1.78135
XM_009377958	MADS-box protein AGL24-like%2C transcript variant X3	-2.02935	-1.40184	-1.74377	-6.08703	-1.01951	-5.98559	-0.422561	-4.36063
XM_009381102	UDP-glycosyltransferase 88F4-like%2C transcript variant X3	-2.01653	-0.726262	-2.84067	-1.30424	-1.50328	-0.0838339	-0.630044	0.755201
XM_009381297	3-hydroxyacyl-[acyl-carrier-protein] dehydratase FabZ-like	-1.87269	-0.785236	-1.99623	1.30094	-0.931012	2.37238	-0.103912	3.31051
XM_009381306	chlorophyll a-b binding protein CP24 10A%2C chloroplastic	-1.80791	-0.105593	-2.38928	1.32824	-0.684033	3.07238	-0.552158	3.19263
XM_009380916	putative methylesterase 14%2C chloroplastic	-1.02074	-0.159112	-0.758128	0.149382	0.127185	1.075	0.291369	1.2536
XM_018652447	transcription repressor MYB6-like	-0.932192	-0.58209	-0.784554	-0.0028773	-0.416191	0.523699	0.231817	1.3261
XM_009377955	MADS-box protein AGL24-like%2C transcript variant X1	-0.87899	-1.33847	-2.68276	-7.968	-3.17669	-8.78379	-1.62534	-7.461
XM_009377960	probable ubiquitin-like-specific protease 2B%2C transcript variant X2	-0.786484	0.142565	-0.154355	-1.27961	0.816073	-0.160353	0.59152	-0.381215
XM_009381114	UDP-glycosyltransferase 88F4-like	-0.781871	-0.577581	-0.817218	-1.63017	-0.588629	-1.58929	-0.0693322	-0.934998
XM_009381006	serine/threonine-protein kinase-like protein CCR4	-0.68878	-0.407049	-0.0716634	-0.22199	0.0468172	-0.0744049	0.409223	0.888248
XM_009381094	UDP-glycosyltransferase 88F4-like%2C transcript variant X2	-0.668961	-0.16483	-0.281828	-0.0850225	-0.11616	-0.0523878	0.863675	0.57593
XM_009377967	beta carbonic anhydrase 5%2C chloroplastic-like%2C transcript variant X1	-0.645949	-0.391065	-0.125707	0.17317	0.0860931	0.391103	0.48009	0.835677
XM_009377945	kinesin-like protein KIN-4C	-0.644064	-0.152371	-0.896217	1.80956	-0.300312	2.47994	-0.0560135	2.8174
XM_009381130	UDP-glycosyltransferase 88F3-like	-0.643336	-0.595195	-1.06055	-0.656685	-1.02613	-0.641938	-0.346702	-0.00409054
XM_009377928	geranylgeranyl transferase type-2 subunit alpha 1	-0.578582	-0.182145	-0.64378	-0.174302	-0.256543	0.199844	-0.0591002	0.396487
XM_009381059	patellin-3-like	-0.566387	0.321315	-0.31408	0.137328	0.585986	1.05225	0.264176	0.71692
XM_009377963	probable ubiquitin-like-specific protease 2B%2C transcript variant X5	-0.550104	0.064717	-0.594063	-0.548862	-0.0580427	-0.0863355	-0.208879	-0.409801
XM_009377956	MADS-box protein AGL24-like%2C transcript variant X1	-0.531926	-1.39087	-2.39343	-6.809	-3.32211	-7.90516	-1.72637	-6.36238
XM_009381243	uncharacterized protein At1g04910-like%2C transcript variant X1	-0.369885	-0.0732496	-0.322116	-0.208986	-0.124686	0.243752	-0.0521002	0.35921
XM_009381139	transcription factor bHLH80%2C transcript variant X2	-0.338781	-0.464736	-1.01455	-0.832382	-1.13653	-1.00258	-0.623199	-0.512366
XM_009377931	VIN3-like protein 2	-0.314421	0.0260272	-1.97453	1.64978	-0.753567	2.86924	-0.146783	1.51107
XM_009381195	receptor homology region%2C transmembrane domain- and RING domain-containing protein 2-like%2C transcript variant X1	-0.313808	-0.0102928	-0.173867	-4.55375	0.0411568	-0.557023	0.0406125	-0.582395
XM_009377950	mechanosensitive ion channel protein 3%2C chloroplastic-like%2C transcript variant X3	-0.285282	0.285377	0.00689771	0.152597	0.6817	0.869775	0.273162	0.459457
XM_009380979	hydroxypyruvate reductase-like%2C transcript variant X1	-0.261781	-0.165742	-0.042717	0.455582	0.133693	0.626179	0.180217	0.717366
XM_009377966	uncharacterized LOC103964956%2C transcript variant X2	-0.214748	-0.578381	0.139555	-0.0687658	0.244237	-0.298836	0.730051	0.219471
XM_009380995	receptor-like protein kinase HAIKU2	-0.207264	-0.248049	-0.405925	-1.38445	-0.456765	-1.44173	-0.192455	-1.19317
XM_009377961	probable ubiquitin-like-specific protease 2B%2C transcript variant X3	-0.183152	-0.0896719	-0.427572	-0.720634	-0.341794	-0.646018	-0.235128	-0.551299
XM_009380871	putative pentatricopeptide repeat-containing protein At1g02420%2C transcript variant X2;start_range=.,1024546	-0.182928	0.182195	0.14236	0.070973	0.308397	0.586825	0.280439	0.278949
XM_009380950	probable alkaline/neutral invertase D%2C transcript variant X1	-0.165824	-0.0354284	-0.572556	0.698788	-0.452446	0.813101	-0.387515	0.852618
XM_009377946	uncharacterized protein At1g04910	-0.150024	0.0177656	-0.377776	-0.1606	-0.217373	-0.00819447	-0.213822	-0.0224751
XM_009377927	agamous-like MADS-box protein AGL80	-0.144965	*	-0.186748	-0.249173	*	*	0.0236531	0.0840139
XM_009380972	hydroxypyruvate reductase-like	-0.0869658	-0.178965	0.243292	0.484411	0.119952	0.366682	0.30706	0.582408
XM_009377964	uncharacterized LOC103964954	-0.0392969	0.0759428	-0.0029361	-0.0396252	0.0997806	0.0568344	0.0409327	-0.0138829
XM_009377965	uncharacterized LOC103964956%2C transcript variant X1	-0.00759619	0.153542	-0.299517	0.569959	*	3.41425	-0.145697	0.766688
XM_009377936	uncharacterized LOC103964937	0.00868891	0.0545848	0.166232	-0.858312	0.196081	-0.835454	0.158984	-0.884489
XM_009381259	uncharacterized protein At1g04910-like%2C transcript variant X3	0.0642611	0.152568	-0.0133199	-2.13178	0.199264	*	-0.0188547	-0.543626
XM_009381312	probable protein phosphatase 2C 71	0.0850785	0.392954	0.22415	-0.805091	0.519351	-0.502517	0.139197	-0.909755
XM_009377971	AT-hook motif nuclear-localized protein 17-like	0.0882668	0.41141	0.965061	-1.37105	1.23735	-1.06095	0.828341	-1.50392
XM_009377932	protein ECERIFERUM 1	0.0927515	0.158043	-0.179712	0.0991018	-0.0531877	0.263907	-0.188733	-0.00334779
XM_018642377	uncharacterized mitochondrial protein AtMg00810-like	0.121509	0.15895	0.791251	*	0.552642	*	0.093014	-0.273046
XM_009377937	pentatricopeptide repeat-containing protein At2g37230	0.122649	0.156775	-0.0471019	0.616182	-0.0269846	0.63565	-0.167437	0.483494
XM_009381280	alpha-(1%2C4)-fucosyltransferase-like	0.134175	-0.0130601	0.183927	-0.410344	0.0266788	-0.582418	0.0541168	-0.564282
XM_009380787	suppressor of mec-8 and unc-52 protein homolog 1-like	0.150434	-0.188839	-0.00677906	0.419883	-0.360285	0.0589098	-0.151306	0.257626
XM_009380904	regulator of nonsense transcripts UPF3-like%2C transcript variant X1	0.168653	-0.621525	1.15492	-0.722045	0.0974566	-1.58679	0.940677	-0.946778
XM_009381072	26S proteasome non-ATPase regulatory subunit 1 homolog A-like	0.197066	-0.276738	-0.360292	-0.4631	-0.873595	-1.00488	-0.504535	-0.68504
XM_009380986	hydroxypyruvate reductase-like%2C transcript variant X2	0.200706	0.169046	*	*	*	*	-0.160056	-0.593067
XM_009377962	probable ubiquitin-like-specific protease 2B%2C transcript variant X4	0.202049	0.171075	*	0.412166	*	0.54607	-0.161996	-0.0906489
XM_009377949	mechanosensitive ion channel protein 3%2C chloroplastic-like%2C transcript variant X2	0.220845	-0.0412587	0.347859	*	-0.226088	-5.10554	-0.0196474	-0.706048
XM_009381289	protein disulfide-isomerase 5-2-like	0.242724	-0.172779	0.263274	0.036304	-0.158631	-0.404357	0.0270307	-0.221523
XM_009335773	uncharacterized LOC103926888	0.273044	0.368191	-0.0249374	*	*	*	-0.196903	-1.12049
XM_009380922	charged multivesicular body protein 5-like	0.295419	-0.120453	0.216231	0.593616	-0.213668	0.155466	-0.073628	0.283889
XM_009381225	ran-binding protein 10-like	0.307966	-0.0353842	0.320351	-0.330371	-0.0313194	-0.697326	0.0202762	-0.655219
XM_009377933	NADPH--cytochrome P450 reductase	0.364432	0.270554	0.587774	-0.226263	0.481519	-0.339102	0.227156	-0.604787
XM_009381172	threonylcarbamoyladenosine tRNA methylthiotransferase-like	0.366722	0.257482	0.277174	1.14618	0.158782	1.02587	-0.0701466	0.767584
XM_009381026	carboxymethylenebutenolidase homolog	0.369724	-0.898276	0.903959	0.948492	-0.400673	-0.478489	0.510337	0.63288
XM_009381036	MICOS complex subunit Mic10-like	0.397455	0.418449	0.336672	0.900997	0.353457	0.918093	-0.0682527	0.471502
XM_009377968	AP-4 complex subunit mu	0.400543	-0.372603	0.356603	0.996751	-0.429795	0.195031	-0.0407855	0.579187
XM_009380960	probable alkaline/neutral invertase D%2C transcript variant X2	0.415976	0.900342	0.817834	0.486422	1.33595	1.02587	0.445333	0.000961317
XM_009381183	CBS domain-containing protein CBSCBSPB3-like	0.445287	0.51476	0.715888	-0.702852	0.770567	-0.654004	0.276759	-1.16526
XM_018652432	phosphoinositide phosphatase SAC1-like	0.472366	-0.0511974	0.451384	-0.979775	-0.0883353	-1.53343	-0.0195686	-1.50695
XM_018642368	uncharacterized LOC103967571	0.687656	-0.0497807	0.425604	0.7216	-0.177401	-0.0736494	-0.110476	-0.00670911
XM_009377940	uncharacterized LOC103964940%2C transcript variant X2	0.698712	-0.0201449	0.557383	-1.0652	-0.16321	-1.74133	-0.133919	-1.80942
XM_009377930	translation initiation factor IF-2	0.793451	0.340033	0.825805	-0.126009	0.352826	-0.618348	0.0266962	-0.960966
XM_009381235	DDB1- and CUL4-associated factor 13-like	0.875237	0.336376	1.03945	1.03958	0.485143	0.476168	0.163257	0.142078
XM_009381015	E3 ubiquitin-protein ligase RNF170-like	0.932147	0.118118	0.819265	-0.0230399	-0.0124574	-0.863745	-0.112826	-0.975955
XM_009380829	12-oxophytodienoate reductase 2-like	1.02366	0.0730667	0.868523	-0.0268294	0.00809095	-1.02328	-0.0424325	-1.11806
XM_009380910	regulator of nonsense transcripts UPF3-like%2C transcript variant X2	1.04216	0.266758	0.83948	-0.249443	0.0586846	-1.03873	-0.188766	-1.31843
XM_009377941	uncharacterized LOC103964940%2C transcript variant X1	1.04319	0.0264907	1.0497	0.395013	-0.019392	-0.698216	-0.0308381	-0.733784
XM_009381203	receptor homology region%2C transmembrane domain- and RING domain-containing protein 2-like%2C transcript variant X2	1.09322	0.236716	0.657741	0.124367	-0.0993204	-0.788441	-0.264235	-1.04178
XM_009377952	MADS-box protein AGL24-like%2C transcript variant X2	1.24084	-0.0901727	1.68884	-0.134721	-1.08684	-6.25383	-0.830721	-5.56537
XM_009381160	FT-interacting protein 1-like	1.61161	-0.129496	1.07105	-3.10194	-0.691695	-5.26146	-0.540059	-5.15029
XM_009381251	uncharacterized protein At1g04910-like%2C transcript variant X2	1.6347	-0.690531	0.297408	2.98813	-0.0996007	-0.0252068	0.0699003	1.02287
XM_009380857	putative pentatricopeptide repeat-containing protein At1g02420%2C transcript variant X1;start_range=.,1024546	*	-0.159614	*	*	-0.200058	-0.519792	*	*
XM_009381136	transcription factor bHLH80%2C transcript variant X1	*	*	0.304061	*	0.20105	*	0.152211	*
XM_009377983	BURP domain-containing protein 3-like	*	*	*	*	*	*	0.0104981	*
XM_009377938	protein NETWORKED 2A	*	*	*	*	*	*	*	*
XM_009377959	probable ubiquitin-like-specific protease 2B%2C transcript variant X1	*	*	*	*	*	*	*	*
XM_009380806	agamous-like MADS-box protein AGL12	*	*	*	*	*	*	*	*
XM_018652408	agamous-like MADS-box protein AGL11%2C transcript variant X2	*	*	*	*	*	*	*	*
XM_009380892	agamous-like MADS-box protein AGL11%2C transcript variant X1	*	*	*	*	*	*	*	*
XM_009335781	V-type proton ATPase subunit G1-like	*	*	*	*	*	*	*	*
XM_009377947	mechanosensitive ion channel protein 3%2C chloroplastic-like%2C transcript variant X1	*	*	*	4.35754	*	4.75659	*	5.09435
		*	*	*	*	*	*	*	*
DE transcripts identified in "Spadona" Low chilling requirements cultivar		Dormancy Entrance vs. Mid of Dormancy		Dormancy Entrance vs. Dormancy Break				Mid of Dormancy vs. Dormancy break
Transcript ID	Product	log2FC(SPDC/SPDA)	log2FC(SPDC/SPDB)	log2FC(SPDD/SPDA)	log2FC(SPDE/SPDA)	log2FC(SPDD/SPDB)	log2FC(SPDE/SPDB)	log2FC(SPDD/SPDC)	log2FC(SPDE/SPDC)
XM_009335773	uncharacterized LOC103926888	0.110845	0.0728177	0.464328	*	0.577465	*	0.133854	-0.0733384
XM_009335781	V-type proton ATPase subunit G1-like	*	*	*	*	*	*	*	*
XM_009377927	agamous-like MADS-box protein AGL80	*	*	0.0931438	*	0.112175	*	0.0755982	*
XM_009377928	geranylgeranyl transferase type-2 subunit alpha 1	-0.44534	0.136597	-0.520778	0.137936	0.0894132	0.726293	-0.0539744	0.583797
XM_009377930	translation initiation factor IF-2	0.14412	-0.142247	0.282902	-0.538715	0.0256538	-0.865644	0.165057	-0.712506
XM_009377931	VIN3-like protein 2	-0.25524	-0.362256	-0.163065	1.39799	-0.656142	2.76728	*	4.03136
XM_009377932	protein ECERIFERUM 1	0.0432103	0.204011	-0.0747388	1.08352	0.100161	1.54115	-0.114389	1.32771
XM_009377933	NADPH--cytochrome P450 reductase	0.399309	0.631568	0.467994	-0.306208	0.730756	-0.0893776	0.094531	-0.722267
XM_009377936	uncharacterized LOC103964937	0.157923	0.05013	0.155795	-0.384756	0.0782558	-0.539017	0.0237484	-0.585159
XM_009377937	pentatricopeptide repeat-containing protein At2g37230	-0.646604	-0.42575	-0.00774114	0.725275	0.229009	0.926451	0.65746	1.36568
XM_009377938	protein NETWORKED 2A	*	*	*	*	*	*	*	*
XM_009377940	uncharacterized LOC103964940%2C transcript variant X2	0.728473	0.0126958	-0.0123276	-1.23199	-0.69642	-2.02487	-0.703323	-2.04533
XM_009377941	uncharacterized LOC103964940%2C transcript variant X1	0.0391204	0.283465	0.430052	0.0554837	0.664064	0.447968	0.383134	0.0128645
XM_009377945	kinesin-like protein KIN-4C	0.174671	0.0334095	0.149625	2.69727	0.0365964	2.94203	-0.0115639	3.0399
XM_009377946	uncharacterized protein At1g04910	0.213069	0.151074	0.174139	-0.0284298	0.146639	-0.15038	-0.00831136	-0.300629
XM_009377947	mechanosensitive ion channel protein 3%2C chloroplastic-like%2C transcript variant X1	0.255123	0.140225	0.203427	*	0.212719	*	-0.0221555	-0.452627
XM_009377949	mechanosensitive ion channel protein 3%2C chloroplastic-like%2C transcript variant X2	*	*	*	0.275279	*	0.66687	*	0.469619
XM_009377950	mechanosensitive ion channel protein 3%2C chloroplastic-like%2C transcript variant X3	-0.219555	-0.134342	-0.209498	0.454354	-0.240213	0.388023	0.111946	0.487431
XM_009377951	MADS-box protein AGL24-like%2C transcript variant X1	-2.45021	-0.973652	-6.69438	-6.85341	-3.67754	-5.39556	-1.39085	-3.06733
XM_009377952	MADS-box protein AGL24-like%2C transcript variant X2	0.54729	0.14741	0.264515	-0.214975	0.0364313	-0.651245	-0.985676	-3.56336
XM_009377955	MADS-box protein AGL24-like%2C transcript variant X1	-1.48235	-1.48702	-3.8972	-7.10627	-3.89995	-7.48186	-2.33239	-6.13791
XM_009377956	MADS-box protein AGL24-like%2C transcript variant X1	-1.00674	-1.25872	-3.2782	-7.54533	-3.62794	-8.48417	-2.28148	-7.4643
XM_009377958	MADS-box protein AGL24-like%2C transcript variant X3	-0.824426	-0.371395	-2.5298	-5.80308	-2.2553	-6.48506	-1.89373	-6.47218
XM_009377959	probable ubiquitin-like-specific protease 2B%2C transcript variant X1	*	*	*	*	*	*	*	*
XM_009377960	probable ubiquitin-like-specific protease 2B%2C transcript variant X2	-1.53999	0.0966267	-0.231043	-0.380963	0.388571	0.733393	1.40312	1.27239
XM_009377961	probable ubiquitin-like-specific protease 2B%2C transcript variant X3	-0.248322	0.332991	0.101536	-0.372178	0.672954	0.197421	0.342367	-0.14453
XM_009377962	probable ubiquitin-like-specific protease 2B%2C transcript variant X4	0.21019	-0.0734838	*	*	-0.200313	-0.563893	-0.143532	-0.393508
XM_009377963	probable ubiquitin-like-specific protease 2B%2C transcript variant X5	0.41407	0.461542	0.187024	0.113181	0.483765	0.334464	-0.435708	-0.0260165
XM_009377964	uncharacterized LOC103964954	-0.225003	0.279749	-0.206509	-0.25975	0.322082	0.223175	0.0384709	-0.0540678
XM_009377965	uncharacterized LOC103964956%2C transcript variant X1	*	*	*	0.221697	*	0.532128	*	0.416531
XM_009377966	uncharacterized LOC103964956%2C transcript variant X2	-0.10845	0.273111	0.446934	0.0863267	0.9374	0.376017	0.601329	0.184663
XM_009377967	beta carbonic anhydrase 5%2C chloroplastic-like%2C transcript variant X1	-0.164561	0.160344	-0.196578	-0.0179316	0.150346	0.317317	-0.0229669	0.150235
XM_009377968	AP-4 complex subunit mu	0.497509	-0.0660638	0.613288	1.01893	0.110962	0.431885	0.171529	0.511903
XM_009377971	AT-hook motif nuclear-localized protein 17-like	0.891499	0.634056	1.15207	-0.738626	0.939418	-1.07048	0.300015	-1.70687
XM_009377983	BURP domain-containing protein 3-like	*	*	*	0.142129	*	0.561431	*	0.312333
XM_009380787	suppressor of mec-8 and unc-52 protein homolog 1-like	0.136086	-0.0694215	0.117686	0.516169	-0.0708515	0.302436	-0.00210801	0.379144
XM_009380806	agamous-like MADS-box protein AGL12	0.215732	0.188985	0.00300911	0.165641	0.113359	0.228623	-0.17129	0.119681
XM_009380829	12-oxophytodienoate reductase 2-like	0.645479	1.25929	-0.223791	-1.18098	0.307331	-0.889681	-0.954555	-2.31074
XM_009380857	putative pentatricopeptide repeat-containing protein At1g02420%2C transcript variant X1;start_range=.,1024546	0.17992	-0.0226476	*	3.20437	-0.168807	0.815539	-0.126461	1.05568
XM_009380871	putative pentatricopeptide repeat-containing protein At1g02420%2C transcript variant X2;start_range=.,1024546	-0.461371	0.0738024	-0.568689	-2.45243	0.774151	-0.480842	0.166423	-0.365727
XM_009380892	agamous-like MADS-box protein AGL11%2C transcript variant X1	*	*	*	*	*	*	*	*
XM_009380904	regulator of nonsense transcripts UPF3-like%2C transcript variant X1	0.403551	-0.0790266	1.49966	0.0408879	0.923779	-0.806347	0.643336	-0.530547
XM_009380910	regulator of nonsense transcripts UPF3-like%2C transcript variant X2	0.402537	0.402146	0.516792	-0.501376	0.550636	-0.525224	0.138421	-0.935344
XM_009380916	putative methylesterase 14%2C chloroplastic	-1.10713	-0.428528	-0.795888	0.206156	-0.10201	0.900175	0.334513	1.36891
XM_009380922	charged multivesicular body protein 5-like	0.422036	0.101872	0.0880781	0.0259156	-0.208314	-0.326708	-0.311579	-0.425131
XM_009380950	probable alkaline/neutral invertase D%2C transcript variant X1	-0.359175	0.0646823	-0.272622	0.735999	0.171477	1.1484	0.102834	1.08763
XM_009380960	probable alkaline/neutral invertase D%2C transcript variant X2	-1.2439	0.180838	0.0527702	0.590552	1.71119	2.12921	1.24117	1.84097
XM_009380972	hydroxypyruvate reductase-like	0.490764	0.365742	0.567385	-0.208431	0.520226	-0.430514	0.145857	-0.815575
XM_009380979	hydroxypyruvate reductase-like%2C transcript variant X1	0.705672	0.32043	0.465382	0.563684	0.346838	0.57344	-0.206445	-0.15639
XM_009380986	hydroxypyruvate reductase-like%2C transcript variant X2	*	-0.137312	*	*	-0.19966	-0.553641	*	*
XM_009380995	receptor-like protein kinase HAIKU2	-0.448187	0.158642	-0.489413	-0.536455	0.13723	0.0464146	-0.0250954	-0.110118
XM_009381006	serine/threonine-protein kinase-like protein CCR4	0.775283	0.327819	-0.0154192	0.16404	0.0322104	0.192685	-0.702545	-0.80081
XM_009381015	E3 ubiquitin-protein ligase RNF170-like	1.29328	0.219713	0.697662	-0.354225	-0.345252	-1.47878	-0.572313	-1.70276
XM_009381026	carboxymethylenebutenolidase homolog	2.28108	0.232682	1.08979	0.994735	-0.630789	-0.860998	-0.828233	-1.1471
XM_009381036	MICOS complex subunit Mic10-like	0.251333	0.25026	-0.223703	-0.131355	-0.178129	-0.142491	-0.449481	-0.405504
XM_009381059	patellin-3-like	-0.117569	0.391454	0.130068	0.476243	0.688535	1.00475	0.282068	0.607919
XM_009381072	26S proteasome non-ATPase regulatory subunit 1 homolog A-like	0.814455	-0.0858499	0.911583	-0.265425	0.0836191	-1.19715	0.164185	-1.11507
XM_009381086	UDP-glycosyltransferase 88F4-like%2C transcript variant X1	-1.09433	-0.542029	-0.832934	-0.646303	-0.836957	-0.231019	-0.570065	0.876218
XM_009381094	UDP-glycosyltransferase 88F4-like%2C transcript variant X2	-1.585	-0.388625	-1.45337	-1.33104	-0.471638	-0.390151	-0.0628766	0.193927
XM_009381102	UDP-glycosyltransferase 88F4-like%2C transcript variant X3	-1.70667	-0.266128	-2.21369	-1.3095	-0.525651	-0.251428	-0.204025	0.19699
XM_009381114	UDP-glycosyltransferase 88F4-like	-0.234748	0.762084	-0.504514	-1.43627	0.456089	-0.851036	-0.323268	-1.56436
XM_009381130	UDP-glycosyltransferase 88F3-like	-0.268259	0.608724	-0.65827	-1.36658	0.183861	-0.568811	-0.411827	-1.20896
XM_009381136	transcription factor bHLH80%2C transcript variant X1	*	-0.111444	0.140007	*	-0.000237652	-0.479843	0.130626	*
XM_009381139	transcription factor bHLH80%2C transcript variant X2	-0.267987	-0.148572	-0.601048	-1.07757	-0.461942	-1.06715	-0.307654	-0.914098
XM_009381160	FT-interacting protein 1-like	0.94213	-0.0374985	0.544887	-2.62526	-0.426491	-4.01105	-0.389835	-3.93813
XM_009381172	threonylcarbamoyladenosine tRNA methylthiotransferase-like	-0.434386	0.184519	-0.14778	0.78623	0.503102	1.45256	0.318664	1.26866
XM_009381183	CBS domain-containing protein CBSCBSPB3-like	0.0432558	0.563044	0.275364	-1.14451	0.835749	-0.695534	0.270362	-1.25735
XM_009381195	receptor homology region%2C transmembrane domain- and RING domain-containing protein 2-like%2C transcript variant X1	0.220407	-0.0313203	3.05022	4.98574	0.0763182	0.706303	0.184199	0.97079
XM_009381203	receptor homology region%2C transmembrane domain- and RING domain-containing protein 2-like%2C transcript variant X2	0.290782	0.184662	-0.434677	-6.01658	-0.496619	-6.5009	-0.69454	-7.01857
XM_009381225	ran-binding protein 10-like	0.74315	0.235676	0.721334	0.19247	0.244911	-0.339463	0.00479357	-0.572792
XM_009381235	DDB1- and CUL4-associated factor 13-like	0.383791	0.368855	0.760007	-0.0884348	0.803064	-0.134572	0.432494	-0.500659
XM_009381243	uncharacterized protein At1g04910-like%2C transcript variant X1	0.492829	-0.342166	-0.00125591	0.51951	-0.458499	-0.374358	-0.284993	0.0753089
XM_009381251	uncharacterized protein At1g04910-like%2C transcript variant X2	-0.0938236	0.99192	-0.225531	0.15608	-0.0102091	3.1093	-1.17003	0.947386
XM_009381259	uncharacterized protein At1g04910-like%2C transcript variant X3	-0.252351	*	-0.0452317	-0.257883	1.75255	*	1.59163	*
XM_009381280	alpha-(1%2C4)-fucosyltransferase-like	-0.34067	-0.058666	-0.367713	-0.846938	-0.100414	-0.606991	-0.0490951	-0.547079
XM_009381289	protein disulfide-isomerase 5-2-like	0.281125	-0.100124	0.158364	0.33235	-0.192913	-0.0743537	-0.0949382	0.0341019
XM_009381297	3-hydroxyacyl-[acyl-carrier-protein] dehydratase FabZ-like	-1.66169	-0.909776	-1.68741	0.170808	-1.36905	0.923416	-0.579928	2.00244
XM_009381306	chlorophyll a-b binding protein CP24 10A%2C chloroplastic	-1.6972	-0.885636	-2.38243	0.878586	-1.90048	2.09762	-1.00997	3.01776
XM_009381312	probable protein phosphatase 2C 71	0.0449872	0.486143	-0.166971	-0.835188	0.308875	-0.437942	-0.19321	-0.944373
XM_018642368	uncharacterized LOC103967571	0.501768	0.034926	0.654955	0.813213	0.268498	0.379243	0.231717	0.358016
XM_018642377	uncharacterized mitochondrial protein AtMg00810-like	*	*	-0.020432	0.0291047	-0.000158674	0.110847	*	*
XM_018652408	agamous-like MADS-box protein AGL11%2C transcript variant X2	*	*	*	*	*	*	*	*
XM_018652432	phosphoinositide phosphatase SAC1-like	-0.0974419	0.216279	0.113925	-0.932405	0.49483	-0.771647	0.277976	-1.016
XM_018652447	transcription repressor MYB6-like	-0.8632	-0.707264	-0.610635	0.72878	-0.474672	1.54232	0.274908	2.32252
Transcripts underlying the QTL in LG 9
DE transcripts identified in "Harrow Sweet" high chilling requirements cultivar		Dormancy Entrance vs. Mid of Dormancy		Dormancy Entrance vs. Dormancy Break				Mid of Dormancy vs. Dormancy break
Transcript ID	Product	log2FC(HSC/HSA)	log2FC(HSC/HSB)	log2FC(HSD/HSA)	log2FC(HSE/HSA)	log2FC(HSD/HSB)	log2FC(HSE/HSB)	log2FC(HSD/HSC)	log2FC(HSE/HSC)
XM_009354934	uncharacterized GPI-anchored protein At4g28100-like	-2.15039	0.0387757	-2.17886	0.130385	0.357926	2.67695	0.246601	2.49503
XM_009354936	cytochrome b6-f complex iron-sulfur subunit%2C chloroplastic-like	-2.6113	-1.09963	-2.87488	1.72102	-1.37284	3.20544	-0.200404	4.54345
XM_009354937	putative cyclin-D6-1	-1.25417	-0.082179	-1.03823	1.15086	0.505614	2.78752	0.395546	2.62186
XM_009354938	myb-related protein Myb4-like	*	-0.157259	*	0.923333	-0.197792	-0.561159	*	1.27913
XM_009354940	uncharacterized LOC103944478	-0.0489113	-0.0735952	0.352247	-1.01717	0.185258	-1.42421	0.126281	-0.466497
XM_009354941	G-type lectin S-receptor-like serine/threonine-protein kinase At2g19130	-0.41025	-0.0323065	0.153332	-1.568	0.551596	-1.16842	0.428715	-1.0138
XM_009354942	universal stress protein PHOS32-like	0.322396	0.133051	0.237983	-0.126453	0.143802	0.163484	-0.0705119	-0.470934
XM_009354944	probable serine/threonine-protein kinase DDB_G0278509%2C transcript variant X2	-0.692857	-0.065579	-0.403057	-2.50465	0.00777671	-0.529198	0.0659782	-0.541643
XM_009354945	G-type lectin S-receptor-like serine/threonine-protein kinase At4g27290	*	-0.355942	*	*	-0.188646	-0.394088	*	*
XM_009354946	G-type lectin S-receptor-like serine/threonine-protein kinase At4g03230	-0.997736	-0.425659	-0.753761	0.267136	-0.227783	0.746833	0.215238	1.2182
XM_009354947	zinc finger protein CONSTANS-LIKE 2-like	2.79355	0.0853586	2.46803	-0.244927	-0.298637	-3.08361	-0.356237	-3.14828
XM_009354949	frataxin%2C mitochondrial-like%2C transcript variant X1	0.0255748	-0.185114	0.0828222	0.449498	-0.13179	0.204392	0.0577773	0.427918
XM_009354950	calcium-binding protein PBP1-like	-0.12241	-0.171216	-0.31669	-0.437597	-0.215162	-0.564084	*	*
XM_009354951	F-box/LRR-repeat protein At3g58900-like	-0.604443	0.222381	-0.263753	-0.217033	0.539317	0.677449	0.314499	0.43124
XM_009354952	uncharacterized LOC103944492	-0.349391	-0.166374	-0.574437	-0.308816	-0.387225	-0.155578	-0.212316	0.039852
XM_009354953	geranylgeranyl transferase type-2 subunit beta 1-like%2C transcript variant X1	*	*	0.345515	*	0.226948	*	0.174672	*
XM_009354954	geranylgeranyl transferase type-2 subunit beta 1-like%2C transcript variant X2	0.705609	0.236506	0.247836	0.051354	-0.210831	-0.516753	-0.365479	-0.760447
XM_009354956	scarecrow-like protein 32	-0.37478	0.0486249	-0.762493	1.13769	0.572972	2.87377	0.0981571	1.28238
XM_009354957	uncharacterized LOC103944497	0.189121	0.267794	-0.205713	0.132515	-0.126169	0.223211	-0.363388	-0.0790588
XM_009354958	histone-lysine N-methyltransferase ATXR3-like	0.111694	-0.0622764	0.0977118	-1.0496	-0.0749577	-1.26933	-0.00424656	-1.20314
XM_009354960	STOREKEEPER protein-like	0.35139	0.299549	0.226739	0.527548	0.171235	0.478926	-0.0797704	0.158296
XM_009354961	beta-amylase-like	-0.291507	0.249205	-0.775079	-2.05928	-0.340245	-1.62384	-0.397557	-1.86341
XM_009354962	putative pentatricopeptide repeat-containing protein At3g11460	-0.138102	0.106002	-0.490024	-0.0222023	-0.164028	0.313083	-0.210635	0.131746
XM_009354963	blue copper protein-like	-3.41088	-0.917608	-3.14517	-4.4347	-0.677716	-2.08095	-0.168094	-1.08672
XM_009354964	uncharacterized LOC103944504	-2.86518	-0.158949	-1.72683	-3.26625	-0.0594085	-0.529316	0.154855	*
XM_009354965	uncharacterized LOC103944505	0.0981025	0.151784	-0.248009	-0.365621	-0.184443	-0.321954	-0.306442	-0.486091
XM_009354967	zinc finger protein CONSTANS-LIKE 12	-0.0777513	0.0973172	0.0285099	0.206042	0.0718787	0.269506	0.0400808	0.325912
XM_009354968	SPX and EXS domain-containing protein 1-like%2C transcript variant X1	-4.12127	-0.168315	-1.30629	-0.0983574	-0.108985	0.729265	0.14976	5.59594
XM_009354969	SPX and EXS domain-containing protein 1-like%2C transcript variant X2	-0.0286956	0.0924365	-0.309283	0.0287414	-0.203623	0.14362	-1.28781	0.132049
XM_009354970	SPX and EXS domain-containing protein 1-like%2C transcript variant X3	1.2801	0.117519	1.51579	0.391336	0.303002	-1.04451	0.202364	-1.16416
XM_009354971	cyclin-U1-1	2.7033	1.01156	2.86551	1.15919	0.994611	-0.79669	-0.0915862	-2.00764
XM_009354972	peroxisome biogenesis protein 22	-0.0934559	-0.507633	-9.15e-05	0.883202	-0.428479	0.448019	0.0981684	0.966961
XM_009354973	histone-lysine N-methyltransferase ATXR2	0.878286	-0.234545	0.433795	-0.181286	-0.690815	-1.32591	-0.437684	-1.08406
XM_009354974	traB domain-containing protein-like	0.66226	-0.203101	0.419603	0.206978	-0.460282	-0.686347	-0.237637	-0.475032
XM_009354980	peroxidase 3	*	*	*	1.08675	*	1.26401	*	1.96402
XM_009354982	peroxidase 27-like	0.415972	0.292739	*	*	*	*	-0.281288	-0.91869
XM_009354983	APO protein 4%2C mitochondrial	0.442566	0.658431	0.611244	-0.00217387	0.8335	0.25615	0.163985	-0.485176
XM_009354984	transcription factor CPC-like	-0.814777	0.409037	-0.0958409	0.949602	1.04711	2.21397	0.678352	1.78269
XM_009354985	syntaxin-132-like	-0.280136	0.198358	-0.247869	0.894765	0.200323	1.39717	0.0273511	1.18816
XM_009354987	isocitrate lyase	-0.234059	-0.0254714	0.0982247	-1.16926	0.289596	-1.02989	0.322211	-1.01663
XM_009354991	uncharacterized LOC103944526	-0.659646	0.0876579	-0.943011	1.23181	-0.18069	1.99669	-0.242	1.90532
XM_009354993	septum-promoting GTP-binding protein 1	0.805022	-0.264715	1.19675	0.202312	0.105998	-0.977586	0.363674	-0.671961
XM_009354995	protein DETOXIFICATION 40%2C transcript variant X1	-0.196729	-2.35763	-0.101389	0.786826	-0.420678	1.36847	0.144596	5.61193
XM_009354996	protein DETOXIFICATION 40%2C transcript variant X2	-0.030477	-0.0192444	-0.627097	-0.266008	-0.585229	-0.269817	-0.565349	-0.250662
XM_009354997	50S ribosomal protein L6%2C chloroplastic	0.466939	-0.0139136	0.269957	1.94393	-0.22013	1.44569	-0.187154	1.47028
XM_009354999	glutamate receptor 3.4-like%2C transcript variant X2	*	*	0.341052	*	0.224024	*	0.172204	*
XM_009355000	glutamate receptor 3.4-like%2C transcript variant X3	-0.498168	-0.0639161	-0.392614	-1.01116	-0.191805	-0.52889	-0.132793	-0.433368
XM_009355002	glutamate receptor 3.7	0.626556	-0.633152	0.00964675	-0.35635	-1.25868	-1.6443	-0.607899	-1.00055
XM_009355087	pentatricopeptide repeat-containing protein At3g12770-like	1.25835	0.217272	0.646956	1.04553	-0.322113	-0.0141216	-0.478122	-0.248487
XM_009355088	uncharacterized LOC103944608	0.42524	0.915302	-0.190023	0.960616	0.581959	2.53872	-0.367381	0.535851
XM_009355089	BTB/POZ domain-containing protein At3g22104-like	-1.27069	0.0808729	-0.855759	1.14277	0.592751	3.03048	0.429668	2.90086
XM_009355092	extensin-like	-1.36639	-0.723129	-1.43375	1.0423	-0.861107	1.46402	*	3.12209
XM_009355093	transmembrane protein 97-like	0.738116	-0.506141	0.809477	1.37189	-0.653273	-0.403021	-0.015468	0.452642
XM_009366824	protein NRT1/ PTR FAMILY 6.4	1.1886	0.309074	0.420376	-0.25272	-0.489393	-1.1725	-0.763599	-1.47729
XM_009366828	endoglucanase 11%2C transcript variant X1	-1.98169	-0.908999	-1.74468	-0.32738	-0.652389	0.883283	0.254818	2.19553
XM_009366829	endoglucanase 11%2C transcript variant X2	-0.608499	0.10144	-0.809164	-0.828113	-0.0589146	0.145169	-0.0996117	-0.0263287
XM_009366830	uncharacterized LOC103954974	0.833931	-0.293265	0.722235	-0.549496	-0.421052	-1.81741	-0.099872	-1.48131
XM_009366831	nucleobase-ascorbate transporter 1	-0.989162	-0.167757	-1.04578	1.45195	-0.105842	2.42082	0.0921977	2.53156
XM_009366832	AUGMIN subunit 2	0.0579427	0.463745	-0.332267	0.211692	0.0665534	0.611952	-0.381868	0.14151
XM_009366833	uncharacterized LOC103954977%2C transcript variant X1	-0.212707	*	0.309966	0.60221	4.09593	5.10719	3.80016	5.44888
XM_009366834	uncharacterized LOC103954977%2C transcript variant X2	-0.0493013	0.455405	-0.436104	-0.119134	-0.23357	0.0218917	-0.237539	-0.138541
XM_009366836	glucan endo-1%2C3-beta-glucosidase 12	-1.48269	0.0399417	-1.31706	0.567725	0.307746	2.23176	0.250234	2.12882
XM_009366840	palmitoyl-monogalactosyldiacylglycerol delta-7 desaturase%2C chloroplastic-like%2C transcript variant X1	-0.122243	*	-0.317619	0.575614	*	1.56969	*	1.76889
XM_009366841	palmitoyl-monogalactosyldiacylglycerol delta-7 desaturase%2C chloroplastic-like	-2.81858	*	-3.01381	2.97114	*	6.6229	*	6.66389
XM_009366842	palmitoyl-monogalactosyldiacylglycerol delta-7 desaturase%2C chloroplastic-like	1.29483	0.114898	0.992743	3.42011	-0.11433	2.38579	-0.223747	2.35915
XM_009366843	clathrin coat assembly protein AP180	1.03416	0.439482	1.30816	0.376713	0.699938	0.0462814	0.229194	-0.722862
XM_009366844	armadillo repeat-containing protein 3	-1.43925	-0.631266	-2.10994	-0.708274	-1.16533	0.199295	-0.230738	0.976315
XM_009366845	uncharacterized LOC103954988%2C transcript variant X4	-0.428079	0.19112	-0.0826285	-2.89756	0.0805655	-0.518058	0.0234538	-3.10036
XM_009366846	1-aminocyclopropane-1-carboxylate oxidase	0.0635358	-0.430591	0.124269	-0.0949817	-0.386277	-0.619512	0.0653791	-0.171408
XM_009366849	probable tyrosine-protein phosphatase At1g05000	-0.294277	-0.132579	-0.289348	1.2429	-0.134911	1.44325	0.0162729	1.6089
XM_009366851	protein argonaute 16%2C transcript variant X2	0.198025	0.0351006	0.334947	0.405005	0.104639	0.105562	0.0508536	0.0016435
XM_009366852	protein argonaute 16%2C transcript variant X3	0.143449	0.0396897	-0.194007	0.755189	-0.162974	0.665947	-0.144626	0.727863
XM_009366853	protein argonaute 16%2C transcript variant X4	-0.602454	-0.114317	-0.502684	-0.918942	-0.0128432	-0.242946	0.364909	0.678818
XM_009366856	zinc finger CCCH domain-containing protein 12-like%2C transcript variant X2	0.268408	0.536233	-0.142276	-1.00675	0.0507281	-0.915511	-0.419923	-1.47274
XM_009366858	triacylglycerol lipase 2-like%2C transcript variant X1	-0.0736204	0.115125	-0.144918	-0.698358	0.0975935	-0.324796	-0.0412049	-0.657853
XM_009366859	triacylglycerol lipase 2-like	-0.361906	0.51167	-0.815547	-0.103968	0.159387	1.19121	-0.303036	0.292696
XM_009366860	centromere/kinetochore protein zw10 homolog	0.090011	0.138363	0.177759	-0.35491	0.213336	-0.326516	0.0904062	-0.458661
XM_009366861	protein disulfide isomerase-like 2-3	-0.517737	-0.171391	-0.812852	1.20724	-0.479183	1.55972	-0.28874	1.73917
XM_009366862	uncharacterized LOC103955003	0.670672	0.140983	0.567959	0.728765	0.0391941	0.16097	-0.0872193	-0.021319
XM_009366863	GDSL esterase/lipase At2g04570	-0.16184	-0.678872	0.7421	-2.26161	0.128453	-2.85617	0.816807	-2.03967
XM_009366864	GDSL esterase/lipase At2g04570-like	-2.2205	-0.519251	-2.12408	-1.76008	-0.367701	-0.0165113	0.193233	0.549473
XM_009366865	GDSL esterase/lipase At2g42990-like%2C transcript variant X1	-1.20512	-0.26737	-1.15549	1.01009	-0.231171	1.93737	0.0564344	2.23458
XM_009366868	G-type lectin S-receptor-like serine/threonine-protein kinase At2g19130	-0.171189	-0.0429236	0.0776359	0.256564	0.236475	0.589732	0.266114	0.726718
XM_009366869	probable lipid-A-disaccharide synthase%2C mitochondrial%2C transcript variant X1	*	-2.00589	0.338408	3.74714	0.010984	0.155199	0.170746	4.46923
XM_009366871	probable lipid-A-disaccharide synthase%2C mitochondrial%2C transcript variant X2	0.205456	0.0615112	*	0.39839	-0.206128	0.0606069	-0.163022	-0.13428
XM_009366872	probable lipid-A-disaccharide synthase%2C mitochondrial%2C transcript variant X3	-0.16678	0.162711	-0.112427	-4.24213	0.214798	*	0.0203684	-0.572656
XM_009366874	mitochondrial pyruvate carrier 4-like	-0.10842	0.255355	-0.491923	-1.03966	-0.124074	-0.683786	-0.356278	-0.948807
XM_009366876	mitochondrial pyruvate carrier 4-like	0.38595	0.287612	0.802615	1.95532	0.70234	1.98014	0.386907	1.65877
XM_009366877	uncharacterized LOC103955016	-0.0306817	-0.132305	-0.131888	-1.05846	-0.245228	-1.18486	-0.093273	-1.03655
XM_009366878	protein-tyrosine-phosphatase IBR5%2C transcript variant X1	0.967149	0.736512	0.357068	-0.27893	0.096888	-0.47585	-0.564029	-0.865048
XM_009366879	protein-tyrosine-phosphatase IBR5%2C transcript variant X2	-0.0925893	-0.23457	0.226358	0.223663	0.0736329	0.0600229	0.3006	0.305398
XM_009366880	putative BPI/LBP family protein At1g04970	0.51828	0.226959	0.29558	-0.884969	-0.00306983	-1.1843	-0.216193	-1.42677
XM_009366881	ribonuclease Z%2C chloroplastic	0.42041	-0.308648	0.0835238	0.719895	-0.633156	-0.0491357	-0.314854	0.284547
XM_009366882	3-oxoacyl-[acyl-carrier-protein] synthase%2C mitochondrial%2C transcript variant X1	0.697074	-0.05269	0.16547	0.897029	-0.59227	0.071667	-0.514096	0.134906
XM_009366883	APO protein 4%2C mitochondrial-like%2C transcript variant X1	*	-0.159121	*	*	-0.19954	-0.518799	*	*
XM_009366884	APO protein 4%2C mitochondrial-like%2C transcript variant X2	-0.00948493	0.477535	-0.194887	-0.863553	0.357407	-0.257861	-0.173039	-0.897242
XM_009366885	APO protein 4%2C mitochondrial-like%2C transcript variant X3	0.0442362	-0.0153813	0.0305766	0.15197	-0.0405709	0.0488522	-0.0159722	0.0993705
XM_009366886	eukaryotic translation initiation factor 1A	0.688893	0.256955	0.588377	0.437214	0.142225	-0.0169582	-0.0982586	-0.270523
XM_009366887	glycine-rich protein-like	1.11152	0.400909	1.31567	1.68879	0.639899	0.831613	0.183211	0.0784514
XM_009366888	uncharacterized LOC103955025	0.13029	0.13479	-0.555855	-0.434426	-0.0267779	0.31401	-0.141032	-0.569948
XM_009366890	glycine-rich protein-like	1.28375	0.696427	0.833647	*	0.399722	*	-0.303036	-2.1111
XM_009366891	uncharacterized LOC103955028	0.133378	-0.249294	0.990266	0.178884	-0.643432	-2.11511	0.0750413	-0.483783
XM_009366893	uncharacterized LOC103955029	0.189096	0.145887	0.107117	*	0.208378	*	-0.106491	-0.531476
XM_009366894	transcription initiation factor TFIID subunit 6-like%2C transcript variant X1	-2.7428	-0.161159	-0.0307354	-0.466011	0.0311821	-0.117226	0.156912	0.56602
XM_009366895	transcription initiation factor TFIID subunit 6-like%2C transcript variant X2	-1.10225	-0.559563	-0.578545	-0.895935	-0.110922	-0.408601	0.426676	0.207999
XM_009366897	TBC1 domain family member 2A	0.325654	0.346976	0.247698	0.190415	0.255262	0.192022	-0.0735632	-0.150993
XM_009366898	fimbrin-5%2C transcript variant X1	0.180872	-0.379401	*	3.97623	-3.67432	-0.873855	-0.142624	0.673839
XM_009366899	fimbrin-5%2C transcript variant X2	-0.210011	0.00728469	-0.468978	-3.21335	0.109632	-0.530661	0.0604377	-0.560658
XM_009366901	fasciclin-like arabinogalactan protein 7	-0.111786	-0.130515	-0.957075	1.36068	-0.998671	1.33838	-0.842286	1.4765
XM_009366902	rho GDP-dissociation inhibitor 1	-0.789152	0.388235	-1.08393	0.2912	0.127599	1.53878	-0.251171	1.11318
XM_009366903	uncharacterized LOC103955036	-0.47752	-0.0503141	-0.761271	0.628958	-0.302173	1.07377	-0.207444	1.18012
XM_009366904	fruit protein pKIWI501%2C transcript variant X1	-1.90797	-0.075049	-1.16167	0.468894	0.00798085	2.17355	0.0758258	4.73046
XM_009366905	fruit protein pKIWI501%2C transcript variant X2	0.105211	-0.118942	0.294683	0.409471	-0.0806687	0.337227	0.0577048	0.598426
XM_009366906	F-box protein At3g07870	0.629871	0.256433	0.647805	-0.494988	0.25642	-0.925235	0.0115956	-1.19083
XM_009366907	uncharacterized LOC103955039	0.181746	-0.168458	-0.182145	-0.121401	-0.45706	-0.867571	-0.172421	-0.445339
XM_009366908	exopolygalacturonase-like	*	-0.17667	*	0.923333	-0.220259	0.21235	*	1.27913
XM_009366909	exopolygalacturonase-like	0.415972	0.0943036	*	*	-0.00560115	-0.00943832	-0.0951685	-0.280381
XM_009366912	threonine--tRNA ligase%2C chloroplastic/mitochondrial 2	0.131728	-0.208986	-0.15098	0.380582	-0.491678	0.014214	-0.268172	0.236073
XM_009366913	heterogeneous nuclear ribonucleoprotein 1-like%2C transcript variant X1	-4.94919	-4.26221	-5.14643	-1.53529	-4.47525	-1.33869	*	2.57169
XM_009366914	heterogeneous nuclear ribonucleoprotein 1-like%2C transcript variant X3	4.59915	0.29507	3.58215	4.57572	0.142094	0.606774	-1.06096	-0.362334
XM_009366915	N-acetyltransferase 9-like protein%2C transcript variant X1	0.686154	0.553534	0.480426	0.864915	0.352077	0.738412	-0.212445	0.135122
XM_009366916	N-acetyltransferase 9-like protein%2C transcript variant X2	*	-0.98215	4.31987	*	0.329556	-2.74183	3.22872	*
XM_009366917	cytochrome b561 and DOMON domain-containing protein At2g04850	-1.77687	-0.743847	-1.13802	1.00311	-0.454509	1.48442	0.403681	3.25307
XM_009366918	heterogeneous nuclear ribonucleoprotein 1-like	0.342396	-0.585338	0.137595	0.293404	-0.81019	-0.667665	-0.19908	-0.0656367
XM_009366920	thymidine kinase a	-1.56687	-0.200419	-1.96667	2.01309	-0.376858	4.25357	-0.0669782	4.4339
XM_009366921	probable serine/threonine-protein kinase WNK11%2C transcript variant X1	*	*	*	0.398158	*	0.521618	*	0.578942
XM_009366922	probable serine/threonine-protein kinase WNK11%2C transcript variant X3	0.044138	0.0566721	-0.383923	-0.954441	-0.348085	-1.16192	-0.39062	-1.25279
XM_009366923	probable serine/threonine-protein kinase WNK11%2C transcript variant X4	-0.41079	0.0254864	-3.26798	-0.531769	-2.10334	-0.370886	-1.00537	-0.381289
XM_009366924	protein DGCR14	0.106039	0.0239851	0.0174974	-0.357542	-0.0772813	-0.459913	-0.0832542	-0.478037
XM_009366925	histidine kinase 2%2C transcript variant X1	-0.570573	0.262471	-0.527517	-6.10412	0.0278569	-2.24906	-0.121765	-5.67168
XM_009366926	histidine kinase 2%2C transcript variant X2	*	-0.0535111	0.10899	6.5059	-0.0135887	-0.0125588	0.0494295	7.17397
XM_009366927	glucan endo-1%2C3-beta-glucosidase 1	0.00794223	0.533026	-0.555571	3.6263	*	4.88927	-0.35508	3.94696
XM_009366928	scarecrow-like transcription factor PAT1%2C transcript variant X1	-0.592469	-0.0056151	-0.596562	-0.421149	-0.0178331	0.1542	0.00463202	0.166015
XM_009366929	WRKY transcription factor 1%2C transcript variant X1	-0.810448	0.132082	-0.773399	-1.20306	0.00422185	-0.207742	-0.0770865	-0.352598
XM_009366930	WRKY transcription factor 1%2C transcript variant X2	-0.699443	-0.539729	-0.142361	-0.210982	-0.0615098	0.0198257	0.0471262	0.729876
XM_009366932	OBERON-like protein%2C transcript variant X1	0.663595	0.309448	1.05312	-0.494091	0.685274	-0.870723	0.385886	-1.17582
XM_009366933	OBERON-like protein%2C transcript variant X2	0.0655816	0.356793	-0.304349	-1.56653	-0.0327686	-1.30656	-0.348217	-1.67925
XM_009366934	pentatricopeptide repeat-containing protein At5g65560-like%2C transcript variant X1	0.82954	-0.0202319	0.313071	0.410398	0.0730543	0.17214	0.125666	0.397022
XM_009366935	pentatricopeptide repeat-containing protein At5g65560-like%2C transcript variant X2	-0.679901	0.19145	-0.365043	-0.400873	-0.0707444	-0.103023	-0.0960702	-0.226151
XM_009366936	pentatricopeptide repeat-containing protein At2g29760%2C chloroplastic-like	1.35414	0.100228	1.60603	1.13159	0.341836	-0.169735	0.260802	-0.288994
XM_009366937	chlorophyll a-b binding protein 151%2C chloroplastic-like	-0.331698	-0.576945	-0.922835	1.76962	-1.1824	1.5272	-0.589202	2.11246
XM_009366957	uncharacterized LOC103955084	0.284197	0.344232	-0.228464	0.249311	-0.162937	0.311422	-0.481411	-0.0545754
XM_009366961	BTB/POZ domain-containing protein At5g48130	0.414797	0.559527	0.0651376	-0.665501	0.241838	-0.455442	-0.242229	-1.18788
XM_009366962	heat shock protein 90-6%2C mitochondrial	-0.411503	0.0994597	-0.403	0.443377	0.0963335	0.939895	0.0137866	0.845086
XM_018646767	G-type lectin S-receptor-like serine/threonine-protein kinase At4g03230	-0.969831	-0.402874	-0.869609	0.276812	-0.421254	0.718147	-0.0499435	1.38073
XM_018646768	G-type lectin S-receptor-like serine/threonine-protein kinase At4g03230	-0.162422	*	-0.279377	-0.402233	*	*	*	*
XM_018646769	G-type lectin S-receptor-like serine/threonine-protein kinase At4g03230	-1.02438	0.163848	-1.75699	0.357838	-0.514125	1.60826	-0.594847	1.43122
XM_018646774	uncharacterized LOC103944611	0.836195	0.710506	0.822392	-0.883161	0.697529	-0.930573	-0.018396	-1.76839
XM_018646779	probable serine/threonine-protein kinase DDB_G0278509%2C transcript variant X1	1.69483	0.281541	1.70802	-0.295373	0.263984	-1.77398	-0.00318591	-2.04793
XM_018646780	frataxin%2C mitochondrial-like%2C transcript variant X2	0.176166	0.058517	0.859994	*	0.131166	-0.525044	-0.0216975	-0.535147
XM_018646782	xyloglucan endotransglucosylase/hydrolase protein 9-like	-1.85933	1.98133	-1.88964	-0.959538	1.99678	2.98466	0.00422718	0.968561
XM_018646783	STOREKEEPER protein-like	0.317367	0.439639	0.138082	0.00221779	0.254147	0.116816	-0.171782	-0.332637
XM_018646784	formin-like protein 3	*	*	*	0.435223	*	0.545603	*	0.251662
XM_018646785	zinc finger CCCH domain-containing protein 13%2C transcript variant X1	0.650708	0.726908	1.20987	0.249079	1.23364	0.449942	0.493635	-0.444275
XM_018646786	zinc finger CCCH domain-containing protein 13%2C transcript variant X2	0.427763	-0.689871	-4.38408	-4.69067	-5.13684	-6.40772	-2.7262	-5.1404
XM_018646787	zinc finger CCCH domain-containing protein 13%2C transcript variant X3	-0.0502347	-0.164484	-0.304372	-0.393199	-1.66047	-2.89186	-0.145697	-0.554988
XM_018646789	homeobox-leucine zipper protein HDG2-like	0.468482	0.637811	0.828079	0.999541	0.998383	1.16925	0.320584	0.485757
XM_018646790	glutamate receptor 3.4-like%2C transcript variant X1	0.199931	-0.0198917	*	*	-0.219708	-0.566349	-0.15665	-0.584357
XM_018646791	glutamate receptor 3.4-like%2C transcript variant X1	0.711787	-0.489399	-0.076572	-0.582021	-1.72971	-1.51446	-0.931054	-1.26131
XM_018646792	glutamate receptor 3.4-like%2C transcript variant X2	0.0331735	0.0361176	-0.644502	-0.0427781	-0.138668	0.0443801	-0.123758	-0.0678366
XM_018646793	glutamate receptor 3.4-like%2C transcript variant X3	-0.636556	0.395858	-0.19606	-0.482302	0.877869	0.833532	0.44265	0.253855
XM_018646794	glutamate receptor 3.4-like%2C transcript variant X4	-0.0559159	-0.00406797	-0.0258649	0.0832129	0.124136	0.220514	0.099575	0.241059
XM_018646795	50S ribosomal protein L6%2C chloroplastic-like	0.854213	-0.359063	0.829738	2.97652	-0.31873	1.682	0.0294106	2.10114
XM_018649340	calcium-transporting ATPase 12%2C plasma membrane-type-like	-0.569353	-0.548746	-1.35253	-0.498027	-1.32476	-0.554559	-0.658617	0.0948708
XM_018649341	calcium-transporting ATPase 12%2C plasma membrane-type-like	-0.983102	-0.168643	-0.488602	-0.944934	0.0653867	-0.238538	0.395313	*
XM_018649344	palmitoyl-monogalactosyldiacylglycerol delta-7 desaturase%2C chloroplastic-like%2C transcript variant X2	-1.42689	*	-1.52609	-0.525897	*	1.8245	*	2.04485
XM_018649354	uncharacterized LOC103954977%2C transcript variant X3	-0.185992	*	0.0732755	-0.391137	0.204805	*	0.155305	*
XM_018649355	small ubiquitin-related modifier 1-like	-0.153424	-0.126684	-0.0719032	0.541658	-0.0577634	0.550166	0.0846757	0.683409
XM_018649356	uncharacterized LOC103954988%2C transcript variant X5	-0.104961	*	0.683356	-0.436227	0.705531	*	0.499382	*
XM_018649358	zinc finger CCCH domain-containing protein 12-like%2C transcript variant X4	-0.335822	-0.375846	-0.649034	-0.756749	-0.701425	-0.821601	-0.30349	-0.434151
XM_018649359	triacylglycerol lipase 2-like%2C transcript variant X2	0.246935	-0.0719433	0.371459	-0.289814	0.0280746	-0.632864	0.11713	-0.555923
XM_018649360	triacylglycerol lipase 2-like	*	*	*	*	-0.0185804	*	*	*
XM_018649363	3-oxoacyl-[acyl-carrier-protein] synthase%2C mitochondrial%2C transcript variant X2	-0.0121394	0.149541	0.317831	-0.0106572	2.36038	0.516421	0.187634	0.0153247
XM_018649364	protein IQ-DOMAIN 1%2C transcript variant X1	-1.77835	0.0468393	-1.25675	0.692931	0.232819	2.08656	0.27353	2.54279
XM_018649365	protein IQ-DOMAIN 1%2C transcript variant X2	-0.0360569	-0.0935371	-0.300807	0.104316	-0.21789	-0.0904841	-0.145593	0.2183
XM_018649367	transcription initiation factor TFIID subunit 6-like%2C transcript variant X3	1.69991	0.549768	0.805103	0.880935	-0.0995906	-0.115561	-0.710772	-0.839598
XM_018649368	scarecrow-like transcription factor PAT1%2C transcript variant X2	-0.176746	-1.46762	-0.0207864	-0.393078	-0.455506	-3.18153	0.149977	*
XM_018649369	probable serine/threonine-protein kinase WNK11%2C transcript variant X2	*	-0.160839	0.289329	*	0.0124008	-0.535213	0.147914	*
XM_018649371	probable serine/threonine-protein kinase WNK11%2C transcript variant X5	*	*	0.337865	0.443453	0.221957	0.586615	0.170446	0.641441
DE transcripts identified in "Spadona" Low chilling requirements cultivar		Dormancy Entrance vs. Mid of Dormancy		Dormancy Entrance vs. Dormancy Break				Mid of Dormancy vs. Dormancy break
Transcript ID	Product	log2FC(SPDC/SPDA)	log2FC(SPDC/SPDB)	log2FC(SPDD/SPDA)	log2FC(SPDE/SPDA)	log2FC(SPDD/SPDB)	log2FC(SPDE/SPDB)	log2FC(SPDD/SPDC)	log2FC(SPDE/SPDC)
XM_009354934	uncharacterized GPI-anchored protein At4g28100-like	-2.35006	-1.0963	-1.61699	0.729944	-0.366107	2.10807	0.77591	3.30379
XM_009354936	cytochrome b6-f complex iron-sulfur subunit%2C chloroplastic-like	-2.43529	-0.583932	-2.6973	0.795235	-1.00048	2.64079	-0.413296	3.30346
XM_009354937	putative cyclin-D6-1	-2.05726	-1.47938	-1.1548	1.24076	-0.771993	2.0321	0.727349	3.97846
XM_009354938	myb-related protein Myb4-like	-0.570794	*	-0.396048	-0.763397	*	*	0.0204728	*
XM_009354940	uncharacterized LOC103944478	-0.758371	-0.0369067	-0.234725	-1.18046	0.275042	-0.496991	0.400827	-0.235104
XM_009354941	G-type lectin S-receptor-like serine/threonine-protein kinase At2g19130	0.0221916	0.401964	0.0754919	-0.0534043	0.394185	0.399987	0.0917872	-0.082204
XM_009354942	universal stress protein PHOS32-like	0.52327	-0.0078054	0.400881	0.214204	-0.0664244	-1.23588	-0.0625561	-1.23399
XM_009354944	probable serine/threonine-protein kinase DDB_G0278509%2C transcript variant X2	-0.121425	0.114541	-0.183242	-0.247663	*	*	-0.135277	-0.373406
XM_009354945	G-type lectin S-receptor-like serine/threonine-protein kinase At4g27290	*	-0.00891044	*	0.89638	0.0202003	1.02069	0.0258777	1.2032
XM_009354946	G-type lectin S-receptor-like serine/threonine-protein kinase At4g03230	-0.94122	0.173431	-1.43638	-0.38072	-0.391618	0.529686	-0.561913	0.380434
XM_009354947	zinc finger protein CONSTANS-LIKE 2-like	2.56386	0.0412747	2.00245	0.03518	-0.385446	-3.23762	-0.425905	-3.24287
XM_009354949	frataxin%2C mitochondrial-like%2C transcript variant X1	0.980473	0.527612	0.530814	0.00672122	0.194152	-0.366807	-0.374654	-0.963224
XM_009354951	F-box/LRR-repeat protein At3g58900-like	-1.14443	-0.217008	-0.713297	0.12646	0.24965	1.07621	0.449564	1.33161
XM_009354952	uncharacterized LOC103944492	-0.24203	-0.462862	-0.437879	-0.0659178	-0.686341	-0.307197	-0.214271	0.18239
XM_009354953	geranylgeranyl transferase type-2 subunit beta 1-like%2C transcript variant X1	*	-2.81187	0.166737	*	-0.417893	-4.08353	0.1507	*
XM_009354954	geranylgeranyl transferase type-2 subunit beta 1-like%2C transcript variant X2	1.48847	0.327801	1.2774	0.276096	0.439094	0.444651	-0.158518	-1.24786
XM_009354956	scarecrow-like protein 32	-0.22293	*	-0.111123	1.07435	0.111393	3.40371	0.106017	4.2613
XM_009354957	uncharacterized LOC103944497	-1.09245	-0.607474	-2.32049	-0.772896	-2.22857	-0.317756	-1.53084	0.353709
XM_009354958	histone-lysine N-methyltransferase ATXR3-like	-0.00883487	-0.561106	0.483628	0.366864	0.0334873	-0.178959	0.595027	0.403702
XM_009354960	STOREKEEPER protein-like	0.467926	0.633461	0.698316	-0.0647381	0.930816	0.108001	0.256452	-0.550541
XM_009354961	beta-amylase-like	-0.268487	-0.70321	-1.43118	-1.17318	-1.8735	-1.73746	-1.15341	-1.06166
XM_009354962	putative pentatricopeptide repeat-containing protein At3g11460	-1.71366	-0.621318	-0.600038	-0.662408	0.266249	0.220313	0.994569	1.21264
XM_009354963	blue copper protein-like	-0.816322	-0.872297	-0.713397	-1.59733	-0.850142	-3.21533	-0.269157	-2.52574
XM_009354964	uncharacterized LOC103944504	-2.23664	-0.197356	-2.08804	-1.20486	-0.145769	0.767002	0.0703363	1.03885
XM_009354965	uncharacterized LOC103944505	0.142001	-0.137899	-0.0367554	-0.212008	-0.276578	-0.554477	-0.133205	-0.396414
XM_009354967	zinc finger protein CONSTANS-LIKE 12	0.143004	-0.23013	*	0.554243	-1.00344	-1.00873	-0.106242	-0.144484
XM_009354968	SPX and EXS domain-containing protein 1-like%2C transcript variant X1	*	*	0.170719	3.67299	0.185556	4.95912	0.153281	5.26816
XM_009354969	SPX and EXS domain-containing protein 1-like%2C transcript variant X2	-0.585254	0.0226698	-0.430914	-0.403365	0.0465313	0.213562	0.0107731	0.130165
XM_009354970	SPX and EXS domain-containing protein 1-like%2C transcript variant X3	0.521089	-0.199437	0.298671	-0.13007	-0.79447	-1.96684	-0.583062	-1.79902
XM_009354971	cyclin-U1-1	0.901845	0.664627	0.0664512	-0.860636	-0.464041	-1.9356	-1.14871	-2.72737
XM_009354972	peroxisome biogenesis protein 22	0.2056	-0.230309	-0.218295	0.549652	-0.634208	0.0765579	-0.397692	0.323471
XM_009354973	histone-lysine N-methyltransferase ATXR2	0.690033	-0.13865	0.234526	-0.695771	-0.56177	-1.55614	-0.425918	-1.41727
XM_009354974	traB domain-containing protein-like	0.978385	0.354025	0.560314	-0.186793	-0.0286717	-0.874634	-0.387005	-1.23505
XM_009354982	peroxidase 27-like	0.419717	0.286727	*	*	*	*	-0.0981041	-0.784543
XM_009354983	APO protein 4%2C mitochondrial	0.200429	0.501445	-0.0781169	-0.813532	0.307078	-0.520104	-0.287525	-1.23109
XM_009354984	transcription factor CPC-like	-0.388623	0.514321	-0.240947	0.245267	0.708595	1.22181	0.171227	0.681117
XM_009354985	syntaxin-132-like	-0.26908	-0.139476	0.0952585	0.677332	0.249307	0.817697	0.38062	0.969668
XM_009354987	isocitrate lyase	0.0177776	-0.227947	0.792535	-0.0653193	0.667639	-0.336401	0.93245	-0.144063
XM_009354991	uncharacterized LOC103944526	0.039901	0.124547	-0.244989	0.227793	-0.136572	0.302581	-0.26448	0.177658
XM_009354993	septum-promoting GTP-binding protein 1	0.812726	0.0873758	0.30269	-0.244686	-0.521623	-1.51184	-0.631865	-1.74667
XM_009354995	protein DETOXIFICATION 40%2C transcript variant X1	2.70689	2.19832	0.183064	*	0.1939	*	0.0581716	-3.74099
XM_009354996	protein DETOXIFICATION 40%2C transcript variant X2	0.476833	0.303158	0.210765	0.885986	0.0750214	0.744504	-0.230754	0.402549
XM_009354997	50S ribosomal protein L6%2C chloroplastic	0.264518	-0.265684	-0.136829	1.11044	-0.637356	0.563042	-0.370841	0.840274
XM_009355000	glutamate receptor 3.4-like%2C transcript variant X3	-1.05681	0.0787227	-0.644192	-0.5285	-0.10712	0.587062	-0.127457	0.513714
XM_009355002	glutamate receptor 3.7	0.144519	-0.441057	0.1103	-0.189204	-0.449337	-0.809525	-0.0096737	-0.361324
XM_009355087	pentatricopeptide repeat-containing protein At3g12770-like	-0.0733371	-0.0776351	-0.346082	-0.167637	-0.473345	-0.240743	-0.383825	-0.155263
XM_009355088	uncharacterized LOC103944608	-0.109464	-0.198504	0.0393009	-0.16723	0.164621	-0.644704	0.325068	-0.0733384
XM_009355089	BTB/POZ domain-containing protein At3g22104-like	-1.11936	-0.177815	-0.807678	0.828271	-0.091293	2.70837	0.0839062	2.93239
XM_009355092	extensin-like	-0.234665	-0.0895531	-0.234093	0.0221475	-0.112152	0.332704	*	0.412842
XM_009355093	transmembrane protein 97-like	-0.47895	-0.479485	-0.660754	-0.787079	-0.810629	-1.26071	-0.336322	-0.830235
XM_009366824	protein NRT1/ PTR FAMILY 6.4	-0.582613	-0.54862	-1.26719	-0.0691554	-1.26491	-0.0460526	-0.719762	0.518949
XM_009366828	endoglucanase 11%2C transcript variant X1	-2.42326	-1.13742	-1.6269	0.590464	-0.542197	2.63	0.519091	4.08094
XM_009366829	endoglucanase 11%2C transcript variant X2	-0.124924	0.089418	-0.0438688	0.0664672	0.143678	0.526503	0.043234	0.291133
XM_009366830	uncharacterized LOC103954974	0.902681	-0.0560809	0.755176	-0.739668	-0.113704	-1.75042	-0.05924	-1.75522
XM_009366831	nucleobase-ascorbate transporter 1	-1.37432	-0.923952	-0.441629	1.87779	-0.113184	2.19028	0.9354	3.35598
XM_009366832	AUGMIN subunit 2	0.238028	0.0197758	-0.0870282	0.109445	-0.334559	-0.149155	-0.356308	-0.166909
XM_009366833	uncharacterized LOC103954977%2C transcript variant X1	-0.011794	-0.141289	-0.047369	0.0863283	-0.332699	0.0104708	-0.0302004	0.152084
XM_009366834	uncharacterized LOC103954977%2C transcript variant X2	0.00705883	0.137346	0.155478	0.497877	3.59472	5.81094	0.102617	0.62112
XM_009366836	glucan endo-1%2C3-beta-glucosidase 12	-1.08005	-0.503287	-0.387949	0.85605	0.383808	1.9625	0.871955	2.46177
XM_009366840	palmitoyl-monogalactosyldiacylglycerol delta-7 desaturase%2C chloroplastic-like%2C transcript variant X1	-0.24009	*	-0.242094	-0.242099	*	*	*	*
XM_009366841	palmitoyl-monogalactosyldiacylglycerol delta-7 desaturase%2C chloroplastic-like	-1.60646	*	-1.01984	0.538246	*	2.88257	*	3.34386
XM_009366842	palmitoyl-monogalactosyldiacylglycerol delta-7 desaturase%2C chloroplastic-like	-0.174172	0.168223	0.2875	1.68705	0.934701	3.34494	0.702128	3.29689
XM_009366843	clathrin coat assembly protein AP180	-0.151638	0.554127	-0.454749	0.29167	0.448824	1.72522	-0.326909	0.603747
XM_009366844	armadillo repeat-containing protein 3	-1.86371	-1.44983	-0.866763	0.682241	-0.313594	1.76479	1.27844	3.47898
XM_009366845	uncharacterized LOC103954988%2C transcript variant X4	0.10913	2.35142	0.0216475	-0.0415023	0.196836	0.531739	-0.0145619	-0.392205
XM_009366846	1-aminocyclopropane-1-carboxylate oxidase	-0.260718	0.316552	0.563743	0.566913	1.20823	1.25094	0.902571	0.941775
XM_009366849	probable tyrosine-protein phosphatase At1g05000	0.328737	-0.330994	0.000595824	0.712501	-0.637649	0.124668	-0.296396	0.459932
XM_009366851	protein argonaute 16%2C transcript variant X2	-0.279232	*	-0.215843	0.296679	*	5.09361	*	5.50609
XM_009366852	protein argonaute 16%2C transcript variant X3	-0.144956	-0.0318759	0.462056	0.742239	0.0723646	0.224035	0.172705	0.478901
XM_009366853	protein argonaute 16%2C transcript variant X4	0.0550275	-0.0274058	-0.0138261	-0.0677721	-0.217495	-0.309222	-0.104839	-0.201375
XM_009366856	zinc finger CCCH domain-containing protein 12-like%2C transcript variant X2	-0.285556	0.165349	-0.142434	-0.236409	0.334009	0.271325	0.155903	0.0507399
XM_009366858	triacylglycerol lipase 2-like%2C transcript variant X1	0.0523585	0.0112525	0.139346	-1.22693	0.136304	-1.89011	0.127185	-2.29669
XM_009366859	triacylglycerol lipase 2-like	-0.229165	0.85111	-0.493165	-0.725273	0.136653	0.843601	-0.421176	-0.829218
XM_009366860	centromere/kinetochore protein zw10 homolog	0.170431	0.148706	0.333464	-0.298204	0.344122	-0.342533	0.192629	-0.487904
XM_009366861	protein disulfide isomerase-like 2-3	-0.661693	-0.301355	-0.792497	1.26356	-0.40792	1.61627	-0.108272	1.92175
XM_009366862	uncharacterized LOC103955003	0.198618	0.0841722	-0.0111741	-0.374708	-0.0928876	-0.564933	-0.177435	-0.703548
XM_009366863	GDSL esterase/lipase At2g04570	0.368502	-0.603644	0.322796	-1.48987	-0.577426	-3.09793	0.00276465	-2.42925
XM_009366864	GDSL esterase/lipase At2g04570-like	-1.76632	-1.14994	-1.77104	-1.48645	-1.36614	-0.84172	-0.0678398	0.446586
XM_009366865	GDSL esterase/lipase At2g42990-like%2C transcript variant X1	-1.1583	-0.679454	-0.587473	0.46692	-0.142579	1.1827	0.593077	2.01031
XM_009366866	GDSL esterase/lipase At2g42990-like%2C transcript variant X2	0.182931	0.109566	*	*	*	*	-0.128591	-0.356931
XM_009366868	G-type lectin S-receptor-like serine/threonine-protein kinase At2g19130	-0.381243	0.538912	-0.250182	-0.319447	1.03383	1.18904	0.12896	0.0987972
XM_009366869	probable lipid-A-disaccharide synthase%2C mitochondrial%2C transcript variant X1	*	-0.127813	0.18497	*	0.0503826	-0.50827	0.162399	*
XM_009366871	probable lipid-A-disaccharide synthase%2C mitochondrial%2C transcript variant X2	*	*	*	2.73274	*	3.66445	*	4.12831
XM_009366872	probable lipid-A-disaccharide synthase%2C mitochondrial%2C transcript variant X3	-0.343053	0.0354459	-0.191895	-0.801516	-0.0201067	-0.270624	-0.0962092	-1.05157
XM_009366874	mitochondrial pyruvate carrier 4-like	-0.229708	-0.202493	-0.189146	-0.417466	-0.151332	-0.433442	0.0626758	-0.2049
XM_009366876	mitochondrial pyruvate carrier 4-like	0.139454	0.0924574	0.335934	1.28127	0.379495	1.48194	0.283786	1.46695
XM_009366877	uncharacterized LOC103955016	0.0223973	0.339626	-0.554054	-0.838186	-0.220104	-0.554794	-0.55994	-0.897401
XM_009366878	protein-tyrosine-phosphatase IBR5%2C transcript variant X1	-0.150147	-0.306661	0.253324	0.142062	0.760601	0.345524	1.35409	0.893743
XM_009366879	protein-tyrosine-phosphatase IBR5%2C transcript variant X2	0.630314	0.222341	0.118589	0.22509	-0.221495	-0.165142	-0.482171	-0.408872
XM_009366880	putative BPI/LBP family protein At1g04970	0.55107	0.1008	0.131309	-1.127	-0.292988	-1.64012	-0.394033	-1.74181
XM_009366881	ribonuclease Z%2C chloroplastic	-0.0908096	-0.348822	-0.286995	0.246784	-0.532296	-0.0334148	-0.179194	0.334186
XM_009366882	3-oxoacyl-[acyl-carrier-protein] synthase%2C mitochondrial%2C transcript variant X1	0.914798	0.622928	0.276204	-0.185502	0.222754	-0.214714	-0.635313	-1.10807
XM_009366883	APO protein 4%2C mitochondrial-like%2C transcript variant X1	*	*	0.170719	*	0.185556	*	0.153281	*
XM_009366884	APO protein 4%2C mitochondrial-like%2C transcript variant X2	-0.0495785	0.111258	-0.279388	-0.713949	0.0705062	-0.257675	-0.202354	-1.03164
XM_009366885	APO protein 4%2C mitochondrial-like%2C transcript variant X3	-0.292272	-0.0326055	-0.120517	0.360163	-0.00473383	0.320702	0.0365372	0.572688
XM_009366886	eukaryotic translation initiation factor 1A	0.486159	0.331854	0.213656	-0.30554	0.0891215	-0.477379	-0.246928	-0.809064
XM_009366887	glycine-rich protein-like	2.50117	0.666082	2.36355	0.627516	0.881106	-1.44893	0.154502	-2.19345
XM_009366888	uncharacterized LOC103955025	0.710747	-0.00447266	0.744788	0.777686	-0.00139465	-0.565693	0.00664364	-0.423817
XM_009366890	glycine-rich protein-like	1.8019	0.5233	1.96609	0.270596	1.04708	-1.2271	0.470744	-2.12622
XM_009366891	uncharacterized LOC103955028	0.556403	0.0279584	0.237024	0.039355	-0.148076	-0.177561	-0.267399	-0.236612
XM_009366893	uncharacterized LOC103955029	-0.17428	-0.383332	-0.194678	-0.0798905	-1.58269	-0.371225	-0.110238	0.188688
XM_009366894	transcription initiation factor TFIID subunit 6-like%2C transcript variant X1	0.975175	-0.0312486	0.0700036	-0.221032	-0.3049	-3.25913	-0.2497	-3.55037
XM_009366895	transcription initiation factor TFIID subunit 6-like%2C transcript variant X2	-0.406924	-0.434006	-0.237738	-0.0940346	-0.260673	-0.154049	0.204446	0.339359
XM_009366897	TBC1 domain family member 2A	-0.0313699	-0.0233262	-0.0590819	-0.212361	-0.0237558	-0.229321	-0.00311327	-0.202266
XM_009366898	fimbrin-5%2C transcript variant X1	-0.260004	*	-0.0234952	0.0337102	0.175231	0.548569	0.144839	0.446893
XM_009366899	fimbrin-5%2C transcript variant X2	0.255327	0.0376307	0.0668553	0.0623091	0.0216816	-0.109944	0.0129484	-0.123724
XM_009366901	fasciclin-like arabinogalactan protein 7	-0.607065	-1.04007	0.157258	1.35666	-0.294911	1.05049	0.85669	2.27434
XM_009366902	rho GDP-dissociation inhibitor 1	-1.18349	0.0810135	-1.3813	0.0788297	-0.0394772	1.43334	-0.11759	1.31333
XM_009366903	uncharacterized LOC103955036	-0.398374	0.431402	-0.78554	-0.0425247	-0.0341256	0.859875	-0.44405	0.387013
XM_009366904	fruit protein pKIWI501%2C transcript variant X1	-0.837341	-0.210404	-1.00751	1.23091	0.534262	2.84225	0.412401	1.83137
XM_009366905	fruit protein pKIWI501%2C transcript variant X2	-0.120491	0.122235	-0.190397	0.0266757	*	4.52784	-0.144801	0.672543
XM_009366906	F-box protein At3g07870	-0.0386459	0.392923	-0.0655195	-0.870542	0.419495	-0.472669	-0.0106055	-0.908681
XM_009366907	uncharacterized LOC103955039	0.0992379	0.74537	-0.776404	-0.518594	-0.152	0.483822	-0.815713	-0.841955
XM_009366908	exopolygalacturonase-like	*	-0.00891044	*	*	*	0.103836	*	0.10943
XM_009366912	threonine--tRNA ligase%2C chloroplastic/mitochondrial 2	-0.0583682	-0.111677	-0.0741681	0.0689793	-0.112372	-0.0109136	0.00330256	0.120039
XM_009366913	heterogeneous nuclear ribonucleoprotein 1-like%2C transcript variant X1	-2.19459	*	-0.41208	0.554252	2.75432	5.94279	2.49043	6.39123
XM_009366914	heterogeneous nuclear ribonucleoprotein 1-like%2C transcript variant X3	0.19791	-0.699422	-0.0172423	0.319903	-1.78675	-0.506643	-0.745016	0.412066
XM_009366915	N-acetyltransferase 9-like protein%2C transcript variant X1	0.0744959	0.400197	-0.0162342	-0.881874	0.337658	-0.671311	-0.0485734	-1.04667
XM_009366916	N-acetyltransferase 9-like protein%2C transcript variant X2	4.21638	3.69701	0.189538	0.239612	0.199352	0.534323	-0.0842881	-0.928609
XM_009366917	cytochrome b561 and DOMON domain-containing protein At2g04850	-0.824867	-1.11036	-0.948928	1.07542	-1.57353	0.576201	-0.203734	2.52839
XM_009366918	heterogeneous nuclear ribonucleoprotein 1-like	0.125783	-0.361859	0.274071	0.363278	-0.161026	-0.147872	0.186795	0.223076
XM_009366920	thymidine kinase a	-1.0749	-0.426455	-0.504338	2.07551	0.229367	4.04834	0.662952	4.68677
XM_009366921	probable serine/threonine-protein kinase WNK11%2C transcript variant X1	0.166375	0.101228	*	*	*	*	-0.118581	-0.330532
XM_009366922	probable serine/threonine-protein kinase WNK11%2C transcript variant X3	0.29334	0.314818	0.137649	-0.295434	-0.0888103	-4.7024	-0.443149	-5.7482
XM_009366923	probable serine/threonine-protein kinase WNK11%2C transcript variant X4	-0.00925176	0.0210091	-0.00609504	0.0490812	0.0332818	0.16323	0.00163847	0.0877297
XM_009366924	protein DGCR14	-0.193638	0.157837	-0.142992	-0.303682	0.238305	0.0242443	0.0756476	-0.132895
XM_009366925	histidine kinase 2%2C transcript variant X1	-6.36734	0.000764583	-0.672282	-0.0521736	5.47914	6.48248	5.39012	6.62986
XM_009366926	histidine kinase 2%2C transcript variant X2	5.72157	-0.0307537	*	*	-5.83044	-6.39491	-5.50152	-6.61276
XM_009366927	glucan endo-1%2C3-beta-glucosidase 1	-0.00322642	-0.580848	0.0735025	3.72781	-0.536299	3.43344	0.0982626	4.59116
XM_009366928	scarecrow-like transcription factor PAT1%2C transcript variant X1	-0.163589	0.257572	-0.220418	-0.0100814	0.229733	0.399445	-0.0347096	0.148824
XM_009366929	WRKY transcription factor 1%2C transcript variant X1	-0.575289	0.50926	-0.232327	-0.17145	0.977024	0.996071	0.37845	0.409879
XM_009366930	WRKY transcription factor 1%2C transcript variant X2	-0.143548	0.0713263	-0.506497	-1.72173	-0.623891	-4.34328	-0.544683	-4.81942
XM_009366932	OBERON-like protein%2C transcript variant X1	0.620589	0.497143	0.426111	-1.02939	0.338964	-1.2489	-0.171363	-1.77958
XM_009366933	OBERON-like protein%2C transcript variant X2	0.595126	0.628723	0.556345	-0.376244	0.70915	-0.661802	0.00903621	-1.33838
XM_009366934	pentatricopeptide repeat-containing protein At5g65560-like%2C transcript variant X1	-0.0372665	-0.283858	0.700441	0.822942	0.684148	0.651895	0.521335	1.12257
XM_009366935	pentatricopeptide repeat-containing protein At5g65560-like%2C transcript variant X2	-0.792017	0.326376	-2.23622	-2.69976	-0.165104	-0.49281	-2.63854	-3.89442
XM_009366936	pentatricopeptide repeat-containing protein At2g29760%2C chloroplastic-like	0.313766	0.590542	0.573132	0.634838	0.969862	1.00411	0.313022	0.340481
XM_009366937	chlorophyll a-b binding protein 151%2C chloroplastic-like	-0.125201	-0.978668	-1.07992	1.46892	-1.95905	0.682567	-0.968347	1.65115
XM_009366957	uncharacterized LOC103955084	0.347223	-0.123688	0.556911	0.674253	0.131651	0.200564	0.253481	0.341501
XM_009366961	BTB/POZ domain-containing protein At5g48130	-0.320481	0.0552684	-0.156718	-1.50905	0.291343	-1.54071	0.166891	-1.59445
XM_009366962	heat shock protein 90-6%2C mitochondrial	-0.654351	-0.0258031	-0.278989	-0.0244684	0.374491	0.58631	0.396814	0.616165
XM_018646767	G-type lectin S-receptor-like serine/threonine-protein kinase At4g03230	*	*	*	0.142129	*	0.561431	*	0.275581
XM_018646768	G-type lectin S-receptor-like serine/threonine-protein kinase At4g03230	*	-0.550318	*	0.142129	-0.87272	-0.576958	*	0.275581
XM_018646769	G-type lectin S-receptor-like serine/threonine-protein kinase At4g03230	-0.740979	0.491749	-0.34886	-0.121206	0.148313	1.84532	-0.0628562	0.860647
XM_018646774	uncharacterized LOC103944611	-0.00320546	0.180458	-0.0206103	-1.04734	0.184913	-0.97397	-0.0036855	-1.18107
XM_018646779	probable serine/threonine-protein kinase DDB_G0278509%2C transcript variant X1	0.655218	-0.359513	0.580291	0.0220352	-0.23639	-2.75322	0.146414	-2.0955
XM_018646780	frataxin%2C mitochondrial-like%2C transcript variant X2	*	*	*	0.203416	*	0.536041	*	0.396478
XM_018646782	xyloglucan endotransglucosylase/hydrolase protein 9-like	-2.13468	0.548448	-1.55871	-0.927689	1.30965	1.9917	0.64884	1.34407
XM_018646783	STOREKEEPER protein-like	-0.0700037	0.145238	0.344905	-0.469838	0.59124	-0.275537	0.441051	-0.423229
XM_018646785	zinc finger CCCH domain-containing protein 13%2C transcript variant X1	0.736468	0.547037	0.717155	-0.34396	0.582589	-0.619484	0.0363982	-1.15849
XM_018646786	zinc finger CCCH domain-containing protein 13%2C transcript variant X2	0.13536	-0.0972346	0.0476679	-0.261927	-0.498108	-5.24408	-0.232086	-4.12567
XM_018646787	zinc finger CCCH domain-containing protein 13%2C transcript variant X3	-0.148594	-0.0404369	-0.040462	-0.272031	0.0256922	-0.496518	0.0680897	-0.345173
XM_018646789	homeobox-leucine zipper protein HDG2-like	-0.530312	-0.321349	0.0686108	0.932981	0.364149	1.29139	0.690698	1.63818
XM_018646790	glutamate receptor 3.4-like%2C transcript variant X1	*	*	0.181683	*	0.19273	*	0.158339	*
XM_018646791	glutamate receptor 3.4-like%2C transcript variant X1	-1.3514	-0.0373	-0.26936	-1.65236	0.423568	-0.412593	0.488395	-0.43108
XM_018646792	glutamate receptor 3.4-like%2C transcript variant X2	-4.23435	-0.643759	-0.366621	0.356548	0.632491	1.47059	3.09497	5.53407
XM_018646793	glutamate receptor 3.4-like%2C transcript variant X3	1.69292	0.0633454	0.157875	1.36612	-0.0994828	-0.304363	-0.09783	-0.416973
XM_018646794	glutamate receptor 3.4-like%2C transcript variant X4	-0.138774	-0.144755	-1.40977	-1.71335	-2.79722	-3.4024	-0.142901	-0.392687
XM_018646795	50S ribosomal protein L6%2C chloroplastic-like	0.809815	-0.767902	0.305556	1.79604	-1.12378	0.291757	-0.39467	1.15354
XM_018649340	calcium-transporting ATPase 12%2C plasma membrane-type-like	-0.883879	-0.431251	-0.807141	-0.566554	-0.476586	-0.29073	0.0105291	0.31554
XM_018649341	calcium-transporting ATPase 12%2C plasma membrane-type-like	*	-0.00388635	*	*	-0.000158674	0.110847	0.00486769	0.0977128
XM_018649344	palmitoyl-monogalactosyldiacylglycerol delta-7 desaturase%2C chloroplastic-like%2C transcript variant X2	*	-0.324292	*	0.270596	-0.430674	0.486936	*	1.38858
XM_018649355	small ubiquitin-related modifier 1-like	-0.207833	0.00281404	-0.380171	0.221334	-0.144573	0.414088	-0.149845	0.415583
XM_018649356	uncharacterized LOC103954988%2C transcript variant X5	-0.255989	0.0827128	0.0347832	-0.0319167	0.189965	0.53301	0.160691	0.402884
XM_018649358	zinc finger CCCH domain-containing protein 12-like%2C transcript variant X4	-0.235078	-0.695275	-0.0415371	-0.292729	-0.507204	-0.838622	0.23142	-0.0760089
XM_018649359	triacylglycerol lipase 2-like%2C transcript variant X2	0.778723	0.140931	0.522759	-0.449484	-0.06831	-1.10336	-0.220388	-1.26268
XM_018649363	3-oxoacyl-[acyl-carrier-protein] synthase%2C mitochondrial%2C transcript variant X2	0.196079	-0.224674	2.13706	3.03131	-0.120939	0.333207	0.237178	0.734023
XM_018649364	protein IQ-DOMAIN 1%2C transcript variant X1	-0.114118	0.348169	-0.112732	0.452132	0.30116	2.38629	-0.070444	2.0489
XM_018649365	protein IQ-DOMAIN 1%2C transcript variant X2	-0.223632	-0.11673	-0.17157	-0.106898	-0.165104	-0.0161255	*	0.402557
XM_018649367	transcription initiation factor TFIID subunit 6-like%2C transcript variant X3	0.0412751	0.212071	0.100314	0.0456848	0.368631	0.582965	0.317353	-0.00717181
XM_018649368	scarecrow-like transcription factor PAT1%2C transcript variant X2	-0.249946	*	-0.190465	-0.0486128	*	0.526793	*	0.406233
XM_018649371	probable serine/threonine-protein kinase WNK11%2C transcript variant X5	-0.345471	-0.138154	-0.0881915	-0.163818	-0.02715	0.0908595	0.131924	1.16049
Transcripts underlying the QTL in LG 13
DE transcripts identified in "Harrow Sweet" high chilling requirements cultivar		Dormancy Entrance vs. Mid of Dormancy		Dormancy Entrance vs. Dormancy Break				Mid of Dormancy vs. Dormancy break
Transcript ID	Product	log2FC(HSC/HSA)	log2FC(HSC/HSB)	log2FC(HSD/HSA)	log2FC(HSE/HSA)	log2FC(HSD/HSB)	log2FC(HSE/HSB)	log2FC(HSD/HSC)	log2FC(HSE/HSC)
XM_009365989	protein FANTASTIC FOUR 1-like	-0.186601	-1.95142	-1.39788	2.09124	-2.93754	0.409762	-1.04565	2.42552
XM_018649131	protein trichome birefringence-like 10%2C transcript variant X1	1.22753	1.04218	0.752163	-1.75699	0.570433	-1.95679	-0.484033	-3.14023
XM_009365921	protein trichome birefringence-like 10%2C transcript variant X2	1.49925	0.323839	1.97211	-0.461685	0.766429	-1.69354	0.459321	-2.02713
XM_009365928	uncharacterized GPI-anchored protein At3g06035-like	-0.964536	-0.488423	-1.87792	0.918285	-1.41987	1.4791	-0.882917	2.00636
XM_009365940	putative leucine-rich repeat receptor-like serine/threonine-protein kinase At2g14440;start_range=.,228027	-2.50117	-0.639052	-2.2223	-1.21979	-0.553739	0.24874	0.119709	1.37568
XM_018649133	E3 ubiquitin-protein ligase RHF1A-like	-0.523061	-0.213763	-0.813728	-0.52001	-0.512691	-0.231604	-0.281292	-0.00691908
XM_009365922	NEDD8-activating enzyme E1 catalytic subunit-like	0.235709	-0.149958	0.229009	0.272001	-0.162996	-0.138863	0.000310136	0.02035
XM_009365943	cyclin-T1-4-like	-0.247704	0.148661	-0.182889	-1.04342	0.202767	-0.664751	0.0696664	-0.813036
XM_009365931	putative methyltransferase C9orf114	0.174231	-0.198143	0.086056	1.33378	-0.301016	0.944589	-0.0812906	1.15519
XM_009365932	probable ATP-dependent DNA helicase CHR12%2C transcript variant X1	0.195194	0.161913	*	*	*	*	-0.153053	-0.570147
XM_009365927	peroxisomal adenine nucleotide carrier 1-like	-0.146546	0.305944	-0.54412	0.982299	-0.0478969	1.49692	-0.322064	1.11948
XM_009365929	mitogen-activated protein kinase kinase kinase NPK1-like	-0.986836	0.274717	-0.522847	2.20729	0.781975	3.61345	0.45893	3.28033
XM_009365918	stem-specific protein TSJT1	0.0580317	0.156373	0.115701	-0.245008	0.208408	-0.158518	0.0570003	-0.312095
XM_009365930	protein phosphatase 2C 70-like	-0.262003	-0.0967496	-0.0664544	-0.631733	0.0813635	-0.489024	0.192667	-0.38409
XM_009365939	ARM REPEAT PROTEIN INTERACTING WITH ABF2-like%2C transcript variant X2	-0.215729	-0.0559476	-0.351264	0.130404	-0.0720566	-0.0397742	*	0.720919
XM_009365919	nuclear transcription factor Y subunit C-3-like	1.38782	0.0518717	1.51888	-0.367042	0.143802	-1.83828	0.109893	-1.89004
XM_009365933	probable ATP-dependent DNA helicase CHR12%2C transcript variant X2	-0.403302	0.144653	0.208985	-0.990453	0.753373	-0.270231	0.520359	-0.471601
XM_009365934	RAN GTPase-activating protein 2-like	-0.142223	0.0699101	-0.391843	1.67099	-0.183418	1.87173	-0.227595	1.80078
XM_009365935	40S ribosomal protein S16-like	0.162536	-0.0362641	-0.140875	2.40655	-0.351319	2.19392	-0.299301	2.24084
XM_009365938	ARM REPEAT PROTEIN INTERACTING WITH ABF2-like%2C transcript variant X1	0.482166	0.0668257	0.755006	-0.166601	0.105651	0.0897532	0.277959	-0.658117
XM_009365942	probable membrane-associated kinase regulator 1	-1.24645	0.118557	-1.20648	0.334829	0.542633	2.14004	0.273139	1.79072
XM_009365923	uncharacterized LOC103954119	0.7013	-0.109651	0.0610662	1.50042	-1.01173	0.324236	-0.466074	0.468192
XM_018649134	probable ATP-dependent DNA helicase CHR12%2C transcript variant X3	0.32454	-0.0251678	0.332365	-0.333279	-0.0139607	-0.689899	0.0269538	-0.673584
XM_018649132	peroxiredoxin-2F%2C mitochondrial-like%2C transcript variant X1	0.213964	0.00815923	0.108914	1.04123	-0.111557	0.8143	-0.100623	0.808202
XM_009365941	uncharacterized LOC103954139	-1.29025	0.459513	-1.04443	2.68786	1.06066	5.8798	0.303969	4.82963
XM_018649135	2-hydroxyisoflavanone dehydratase-like	-2.20536	*	-2.33678	-1.8326	0.38875	0.5408	0.136771	0.348229
XM_009365987	uncharacterized LOC103954180	-0.12241	*	-0.00272354	-0.437597	0.197631	*	0.160316	*
XM_009365926	glucose-1-phosphate adenylyltransferase large subunit 3%2C chloroplastic/amyloplastic-like	*	*	*	3.47228	*	3.83441	*	4.16512
XM_009365924	peroxiredoxin-2F%2C mitochondrial-like%2C transcript variant X2	*	*	*	*	*	*	*	*
XM_009365988	DEAD-box ATP-dependent RNA helicase 58%2C chloroplastic-like	*	*	*	*	*	*	*	*
DE transcripts identified in "Spadona" Low chilling requirements cultivar		Dormancy Entrance vs. Mid of Dormancy		Dormancy Entrance vs. Dormancy Break				Mid of Dormancy vs. Dormancy break
Transcript ID	Product	log2FC(SPDC/SPDA)	log2FC(SPDC/SPDB)	log2FC(SPDD/SPDA)	log2FC(SPDE/SPDA)	log2FC(SPDD/SPDB)	log2FC(SPDE/SPDB)	log2FC(SPDD/SPDC)	log2FC(SPDE/SPDC)
XM_009365918	stem-specific protein TSJT1	0.403261	0.954034	-0.312347	-0.862979	0.255413	-0.36428	-0.703949	-1.32818
XM_009365919	nuclear transcription factor Y subunit C-3-like	0.982651	0.37683	0.615288	-0.833537	0.0439862	-1.54646	-0.343361	-1.92735
XM_009365921	protein trichome birefringence-like 10%2C transcript variant X2	2.20509	0.659465	1.07621	-0.772654	-0.413001	-2.36754	-1.07306	-3.04471
XM_009365922	NEDD8-activating enzyme E1 catalytic subunit-like	0.529158	0.105152	0.347533	0.302121	-0.0488885	-0.155991	-0.158305	-0.260251
XM_009365923	uncharacterized LOC103954119	0.0687949	0.0557515	0.158756	0.881994	0.145922	0.754829	0.114349	0.976778
XM_009365924	peroxiredoxin-2F%2C mitochondrial-like%2C transcript variant X2	*	*	*	*	*	*	*	*
XM_009365926	glucose-1-phosphate adenylyltransferase large subunit 3%2C chloroplastic/amyloplastic-like	*	*	*	0.237927	*	0.53301	0.0204728	0.539276
XM_009365927	peroxisomal adenine nucleotide carrier 1-like	-0.828618	-0.437859	-0.621053	0.374611	-0.240184	0.745016	0.20177	1.21335
XM_009365928	uncharacterized GPI-anchored protein At3g06035-like	-1.03271	-1.49319	-0.634036	1.28217	-1.12722	1.1507	0.449064	2.7916
XM_009365929	mitogen-activated protein kinase kinase kinase NPK1-like	-1.02409	-0.493734	-0.297657	2.00287	0.312408	3.05825	0.761813	3.62074
XM_009365930	protein phosphatase 2C 70-like	-0.240035	0.196883	-0.190182	-0.894116	0.283115	-0.476704	0.0745546	-0.684383
XM_009365931	putative methyltransferase C9orf114	-0.142652	-0.144865	0.196974	0.607624	0.223916	0.593982	0.362594	0.747192
XM_009365932	probable ATP-dependent DNA helicase CHR12%2C transcript variant X1	-0.377653	0.134754	-4.53387	-4.85461	*	*	-0.16092	-0.436419
XM_009365933	probable ATP-dependent DNA helicase CHR12%2C transcript variant X2	-0.81212	-0.269925	0.873375	0.369453	2.43248	2.16794	0.617805	1.45238
XM_009365934	RAN GTPase-activating protein 2-like	-0.713233	-0.553884	-0.100063	1.78014	0.0603328	1.92531	0.631409	2.53534
XM_009365935	40S ribosomal protein S16-like	-0.0102492	-0.359048	0.0186132	1.28173	-0.305406	0.90942	0.0591	1.28268
XM_009365938	ARM REPEAT PROTEIN INTERACTING WITH ABF2-like%2C transcript variant X1	-0.454876	0.118368	0.393935	0.00287782	0.678791	0.550319	0.823583	0.450076
XM_009365939	ARM REPEAT PROTEIN INTERACTING WITH ABF2-like%2C transcript variant X2	3.95274	0.00999585	*	*	-0.211702	-0.650336	-3.34651	-5.29986
XM_009365940	putative leucine-rich repeat receptor-like serine/threonine-protein kinase At2g14440;start_range=.,228027	-1.26601	-0.535652	-1.28394	-0.479453	-0.921421	0.291075	-0.333878	1.15899
XM_009365941	uncharacterized LOC103954139	-1.36226	-0.316974	-0.886456	3.45316	0.0172407	5.06341	0.454018	6.14557
XM_009365942	probable membrane-associated kinase regulator 1	-1.11846	-0.825521	-0.418868	1.32291	0.00497803	2.41071	0.825126	3.31903
XM_009365943	cyclin-T1-4-like	-0.44663	0.261701	0.0768188	-0.757488	0.847496	-0.0966029	0.578203	-0.354401
XM_009365987	uncharacterized LOC103954180	*	*	*	*	*	*	*	*
XM_009365988	DEAD-box ATP-dependent RNA helicase 58%2C chloroplastic-like	*	*	0.0931438	*	0.112175	*	0.0951827	*
XM_009365989	protein FANTASTIC FOUR 1-like	-0.0807905	-0.997218	-0.907414	1.83556	-1.76963	0.769932	-0.782117	1.93716
XM_018649131	protein trichome birefringence-like 10%2C transcript variant X1	-0.642505	0.79738	0.536018	-1.25926	2.04614	0.161693	1.22044	-0.675904
XM_018649132	peroxiredoxin-2F%2C mitochondrial-like%2C transcript variant X1	0.335338	0.198899	0.0964554	-0.232726	-0.0186851	-0.411078	-0.220986	-0.607164
XM_018649133	E3 ubiquitin-protein ligase RHF1A-like	-0.59404	-0.715976	-0.515295	-0.157606	-0.624257	-0.31311	0.0804332	0.420319
XM_018649134	probable ATP-dependent DNA helicase CHR12%2C transcript variant X3	6.56278	0.305361	*	*	-6.264	-6.92519	-6.30838	-7.47936
XM_018649135	2-hydroxyisoflavanone dehydratase-like	-2.72177	*	-2.23825	-2.46414	*	*	*	*
Transcripts underlying the QTL in LG 15
DE transcripts identified in "Harrow Sweet" high chilling requirements cultivar		Dormancy Entrance vs. Mid of Dormancy		Dormancy Entrance vs. Dormancy Break				Mid of Dormancy vs. Dormancy break
Transcript ID	Product	log2FC(HSC/HSA)	log2FC(HSC/HSB)	log2FC(HSD/HSA)	log2FC(HSE/HSA)	log2FC(HSD/HSB)	log2FC(HSE/HSB)	log2FC(HSD/HSC)	log2FC(HSE/HSC)
XM_009354270	2-oxoglutarate-Fe(II) type oxidoreductase-like%2C transcript variant X1	-1.25271	1.04345	-1.96185	-0.785395	0.70575	2.74455	-0.673347	0.489486
XM_018646646	2-oxoglutarate-Fe(II) type oxidoreductase-like%2C transcript variant X2	0.645031	-0.571138	0.370212	0.397372	-0.896953	-0.872072	-0.269296	-0.267809
XM_018646647	2-oxoglutarate-Fe(II) type oxidoreductase-like%2C transcript variant X3	3.83423	-0.946121	4.78153	0.40586	0.0222018	-0.8765	0.978099	-0.471518
XM_009375782	ABC transporter G family member 32-like	-2.94847	-1.85496	-3.80533	-4.28052	-2.67687	-3.20229	-0.726123	-1.26241
XM_009354301	acid phosphatase 1	-0.305444	0.100838	0.0301423	1.20774	0.436628	1.62935	0.341995	1.52814
XM_009354233	aldehyde oxidase GLOX1-like	*	*	*	*	*	*	*	*
XM_009354291	arginine--tRNA ligase%2C chloroplastic/mitochondrial-like%2C transcript variant X1	-0.253171	-0.214506	0.226789	0.378454	0.294653	0.449019	0.515409	0.674476
XM_009354292	arginine--tRNA ligase%2C chloroplastic/mitochondrial-like%2C transcript variant X2	1.46253	0.355926	1.29315	0.781885	0.177577	-0.238804	-0.199079	-0.649796
XM_009354293	arginine--tRNA ligase%2C chloroplastic/mitochondrial-like%2C transcript variant X3	0.208799	0.13278	0.353357	0.676604	0.2091	0.727842	0.23395	0.987432
XM_018651346	auxin-responsive protein IAA15-like	*	*	*	*	*	*	*	*
XM_009354232	auxin-responsive protein IAA27-like	-0.117704	0.105144	-0.0392166	0.0598401	0.170999	0.265142	0.0829025	0.165309
XM_009354227	bark storage protein A	0.278508	0.057871	0.541542	-0.267076	0.301026	-0.521206	0.242973	-0.584458
XM_009354235	casein kinase 1-like protein 3%2C transcript variant X1	-0.79966	-0.0705281	-0.884128	-0.766146	-0.157475	-0.012894	-0.063919	0.0696926
XM_009354236	casein kinase 1-like protein 3%2C transcript variant X2	-0.0582058	0.0193669	-0.00167179	-0.128662	0.0789333	0.0313391	0.017616	-0.027725
XM_009354237	casein kinase 1-like protein 3%2C transcript variant X3	-0.207309	-0.171471	-0.327332	-0.418725	-0.213662	-0.551394	*	*
XM_009354239	casein kinase 1-like protein 3%2C transcript variant X4	*	*	*	*	*	*	*	*
XM_009354263	cell division cycle protein 27 homolog B%2C transcript variant X1	1.0055	0.644055	0.825199	0.212145	0.385131	-0.293439	-0.266524	-0.970212
XM_009354264	cell division cycle protein 27 homolog B%2C transcript variant X2	0.0764045	-0.269682	0.577325	0.0866992	0.0354428	-0.631692	0.261783	-0.0384992
XM_009354249	CRS2-associated factor 1%2C chloroplastic%2C transcript variant X1	-0.338496	-0.0360174	-0.388871	-0.892497	-0.0970268	-0.611154	-0.0409932	-0.566352
XM_009354251	CRS2-associated factor 1%2C chloroplastic%2C transcript variant X2	-0.338496	-0.0360174	-0.388871	-0.892497	-0.0970268	-0.611154	-0.0409932	-0.566352
XM_018646649	cytochrome B5-like protein	0.416668	-0.229601	0.565235	0.596432	-0.0862098	-0.0647493	0.148229	0.199515
XM_009354299	derlin-1	0.323675	-0.180872	0.357519	0.471991	-0.155669	-0.0565918	0.0402794	0.133235
XM_009375772	dnaJ homolog subfamily C GRV2-like%2C transcript variant X1	*	-0.184995	*	*	-0.228803	-0.592078	*	*
XM_009375773	dnaJ homolog subfamily C GRV2-like%2C transcript variant X2	*	*	*	*	*	*	*	*
XM_009375774	dnaJ homolog subfamily C GRV2-like%2C transcript variant X3	0.0438101	-0.100753	-0.302728	0.0323058	-0.244948	-0.363096	-0.146651	-0.0617634
XM_009375775	dnaJ homolog subfamily C GRV2-like%2C transcript variant X4	0.559254	0.0520639	0.477969	-1.21677	-0.0362882	-1.72246	-0.0729674	-1.79398
XM_009375776	dnaJ homolog subfamily C GRV2-like%2C transcript variant X5	0.259478	0.347442	0.0184808	-1.69523	0.136238	-1.63135	-0.212231	-1.95806
XM_018646644	dolichyl-diphosphooligosaccharide--protein glycosyltransferase subunit STT3A	0.0581911	-0.156147	-0.095633	0.188317	-0.321965	-0.0461682	-0.14884	0.117429
XM_009354245	E3 ubiquitin-protein ligase ATL42	-0.12241	*	-0.156132	-0.437597	-0.0185804	*	*	*
XM_009354246	E3 ubiquitin-protein ligase ATL42	0.204651	0.644943	0.140177	-1.36972	0.695488	-0.960861	-0.0474291	-2.1294
XM_009354420	E3 ubiquitin-protein ligase RDUF1-like	*	*	*	*	*	*	*	*
XM_009354254	ethylene-responsive transcription factor TINY	-0.233269	0.25816	-0.185632	1.03201	0.304334	1.55765	0.0476124	1.28566
XM_009354297	glucan endo-1%2C3-beta-glucosidase 13	-1.35653	0.0333012	-1.40417	0.697237	0.140767	2.24473	0.0996811	2.13453
XM_009354268	golgin candidate 1%2C transcript variant X1	-0.605388	-0.376097	-0.220327	-0.2483	-0.0272148	-0.0629227	0.384015	0.35361
XM_009354269	golgin candidate 1%2C transcript variant X2	-0.222201	0.010237	-0.87069	-0.600218	-0.509107	-0.341072	-0.546004	-0.381857
XM_009354280	hexokinase-1	0.245096	-0.2044	0.07893	0.680728	-0.382249	0.212953	-0.160554	0.425264
XM_009354418	lachrymatory-factor synthase-like	-0.115282	-0.0194091	-0.877804	2.17784	-0.760218	2.71301	-0.567832	2.86432
XM_009354302	leucine-rich repeat extensin-like protein 6	-1.03196	0.0559179	-1.57337	-0.479769	-0.494898	0.595963	-0.533464	0.547568
XM_009354266	midasin-like	0.3091	-0.394622	0.251134	-0.699819	-0.500523	-1.50982	-0.0593255	-1.05999
XM_009354278	mitochondrial import inner membrane translocase subunit TIM17-2-like	0.492272	0.152405	0.342288	0.902767	-0.0122648	0.544981	-0.145111	0.395515
XM_009354287	mitogen-activated protein kinase kinase 6%2C transcript variant X1	-1.13302	0.406303	-0.829332	2.65511	0.80363	4.58565	0.295595	3.98932
XM_009354288	mitogen-activated protein kinase kinase 6%2C transcript variant X2	*	*	*	*	*	*	*	*
XM_009354289	mitogen-activated protein kinase kinase 6%2C transcript variant X3	*	-0.164761	0.305977	*	-0.0371209	-0.547369	0.160204	*
XM_009354271	NADP-dependent malic enzyme	0.375933	0.149044	0.387534	0.829411	0.141641	0.579223	0.00788695	0.430923
XM_018646641	NADPH:adrenodoxin oxidoreductase%2C mitochondrial-like%2C transcript variant X1	0.681062	-0.461445	0.715661	-0.0606127	-0.354021	-1.16014	0.0753388	-0.718742
XM_018646642	NADPH:adrenodoxin oxidoreductase%2C mitochondrial-like%2C transcript variant X2	-0.0594968	0.078187	0.0857275	0.0988068	0.176137	0.433204	0.0800421	0.268329
XM_009354247	ninja-family protein mc410	0.529632	0.191908	0.437098	0.179536	0.0887622	-0.176097	-0.0849791	-0.364739
XM_009375778	palmitoyl-acyl carrier protein thioesterase%2C chloroplastic-like	-0.270612	-0.0617217	-0.498969	-0.0073382	-0.30218	0.184165	-0.222394	0.252289
XM_009354255	pentatricopeptide repeat-containing protein At2g22070-like	-0.546015	-0.129675	-0.419757	0.66899	-0.0651722	1.09047	0.059742	1.291
XM_009375765	peroxisomal fatty acid beta-oxidation multifunctional protein AIM1%2C transcript variant X1	0.172631	0.428608	0.284687	0.414307	0.530099	0.655964	0.115599	0.229282
XM_018651328	peroxisomal fatty acid beta-oxidation multifunctional protein AIM1%2C transcript variant X2	0.201619	0.170411	*	*	*	*	-0.161362	-0.597544
XM_009354252	probable glycosyltransferase At3g07620	-0.480118	0.129268	-0.669819	-0.697282	-0.0666479	-0.100505	-0.176192	-0.225557
XM_009354241	probable lactoylglutathione lyase%2C chloroplastic%2C transcript variant X1	0.435219	0.524224	0.0868628	0.0946158	-0.0334861	-0.116574	-0.164156	-0.538229
XM_009354242	probable lactoylglutathione lyase%2C chloroplastic%2C transcript variant X2	0.139336	-0.367753	0.325632	0.277921	-0.208	-0.264205	0.182992	0.122803
XM_018646626	probable LRR receptor-like serine/threonine-protein kinase At4g29180	-0.228818	0.0586155	0.0880053	-0.645707	0.345305	-0.394088	0.217779	-0.539402
XM_009354286	probable pectinesterase 53	-1.13979	-0.253831	-2.03879	0.0217566	-0.735393	1.3227	-0.132286	1.50801
XM_018651331	probable plastidic glucose transporter 2%2C transcript variant X1	0.155367	-0.0672916	0.0384196	-1.35741	-0.199558	-1.60021	-0.110508	-1.52105
XM_009375769	probable plastidic glucose transporter 2%2C transcript variant X2	0.207417	-0.167988	3.93972	*	-1.00277	-4.87934	-0.0165557	-0.631297
XM_009375770	probable plastidic glucose transporter 2%2C transcript variant X3	0.624511	0.0467039	0.710087	0.896052	0.0183123	0.00680736	-0.311946	-0.562897
XM_009375763	probable protein ABIL5	-0.963732	-0.185351	-0.448451	1.67865	0.272311	2.11832	0.470822	2.83378
XM_009354240	probable RNA methyltransferase At5g51130	0.400688	0.195359	0.59196	0.414072	0.371276	0.191126	0.185435	-0.00738552
XM_009354273	probable RNA-dependent RNA polymerase 3	-0.327822	0.109068	0.108138	-0.966006	0.523372	-0.544395	0.430882	-0.652225
XM_009354419	probable RNA-dependent RNA polymerase 5	-0.453865	-0.193701	-0.419607	-0.230914	-0.194915	-0.0589755	0.0271036	0.216238
XM_009354415	probable xyloglucan endotransglucosylase/hydrolase protein 26	-1.05722	-0.110005	-0.551622	-0.783948	0.20224	0.097468	0.253238	0.300257
XM_009354296	profilin-2	-0.91538	-0.607618	-1.22927	1.35309	-0.933168	1.64806	-0.30773	2.26899
XM_009354298	profilin-4	*	*	*	1.59476	*	1.87804	0.0236531	1.6391
XM_009354283	protein DETOXIFICATION 51%2C transcript variant X1	0.308658	0.155919	-0.29911	0.194896	-0.197919	0.205955	-1.08109	0.158855
XM_009354284	protein DETOXIFICATION 51%2C transcript variant X2	-0.167032	-0.167365	0.358721	0.62982	0.555893	1.27458	1.19865	2.9975
XM_009354285	protein IQ-DOMAIN 14-like	-1.1826	0.554111	-0.845918	0.455322	1.01791	2.35046	0.378393	1.68915
XM_009354412	protein NRT1/ PTR FAMILY 1.1-like	*	*	*	*	*	*	*	*
XM_009375780	protein PGR	-0.417058	-0.0558258	-0.580096	0.379538	-0.225708	0.729679	-0.148268	0.796442
XM_009354262	protein phosphatase 1 regulatory subunit pprA%2C transcript variant X1	0.315899	-0.524952	0.587723	-0.314298	-0.260564	-0.693825	0.275295	-0.523656
XM_009354261	protein phosphatase 1 regulatory subunit pprA%2C transcript variant X2	1.39329	1.42449	0.799641	0.594665	0.683861	0.529307	-0.798275	-0.749054
XM_009354274	protein phosphatase 2C 56-like	1.16383	0.596626	1.1395	-1.61187	0.547643	-2.20489	-0.0547915	-2.80325
XM_009354243	protein phosphatase 2C and cyclic nucleotide-binding/kinase domain-containing protein%2C transcript variant X1	-0.053301	-0.0596131	-0.151058	-0.0952158	-0.170462	-0.122454	-0.0933838	-0.0563806
XM_009354244	protein phosphatase 2C and cyclic nucleotide-binding/kinase domain-containing protein%2C transcript variant X2	*	*	0.298129	*	0.197568	*	0.14969	*
XM_009354414	protein SPEAR1	*	*	*	*	*	*	*	*
XM_009375766	protein tesmin/TSO1-like CXC 5	0.502876	0.184033	0.781587	0.0447481	0.447278	-0.298345	0.27959	-0.485552
XM_009375777	protein YLS3-like	-0.700207	-0.0996761	-0.245912	1.58836	0.275119	2.3191	0.310022	2.54214
XM_009354275	pseudo histidine-containing phosphotransfer protein 5-like	*	*	*	*	*	*	*	*
XM_009354421	putative ABC transporter B family member 8	*	*	*	0.43038	*	0.540841	*	0.620015
XM_009354303	putative dual specificity protein phosphatase DSP8%2C transcript variant X1	0.299257	-0.00309515	0.174089	-0.720847	-0.140615	-1.04373	-0.119782	-1.03577
XM_018646639	putative E3 ubiquitin-protein ligase LIN	-0.280814	-0.277676	-0.538358	-0.765225	-0.544917	-0.787151	-0.245693	-0.497332
XM_009354281	receptor-like protein kinase HSL1	0.560121	-0.188761	0.613313	0.605311	-0.174358	-0.191457	0.0388015	0.0130349
XM_009375767	RNA-binding protein FUS-like%2C transcript variant X1	-0.440012	-0.0732427	0.514845	-0.237051	0.923579	-0.0497204	0.539587	0.0208034
XM_018651329	RNA-binding protein FUS-like%2C transcript variant X2	*	*	*	*	*	*	*	*
XM_018651330	RNA-binding protein FUS-like%2C transcript variant X3	0.636973	0.0809764	*	0.478229	-0.226877	0.143144	-0.410561	0.00971736
XM_009375768	RNA-binding protein FUS-like%2C transcript variant X4	0.0745334	0.580429	0.00457052	-1.52975	0.498302	-1.03966	-0.0641178	-1.6327
XM_018646648	senescence/dehydration-associated protein At3g51250-like	1.06673	0.0590688	0.76299	-1.52256	-0.260667	-2.56468	-0.299026	-2.61084
XM_009375779	serine/threonine protein phosphatase 2A 57 kDa regulatory subunit B' iota isoform-like	-0.601608	-0.253186	-0.778683	0.0614116	-0.435741	0.403758	-0.146893	0.666823
XM_009354260	SNW/SKI-interacting protein	0.303504	0.19626	0.143064	-0.354372	0.0220875	-0.485233	-0.151538	-0.674132
XM_009354226	stachyose synthase-like	*	*	*	*	*	*	*	*
XM_009354248	sugar transport protein 14	0.583832	-0.0163194	0.448332	-0.435744	-0.14046	-1.03844	-0.11216	-1.04347
XM_009354228	transcription factor bHLH68-like	0.055712	-0.329453	-0.0570656	0.127574	-0.453314	-0.282127	-0.105939	0.0599541
XM_018646643	transmembrane protein 234 homolog	-0.471808	0.117147	-0.689807	0.881096	-0.100253	1.48093	-0.194763	1.36352
XM_018651339	tudor domain-containing protein 3	0.511326	0.528088	0.807517	0.196451	0.811497	0.202199	0.293399	-0.330292
XM_009354279	ubiquitin fusion degradation protein 1 homolog	*	*	*	*	*	*	*	*
XM_009354229	uncharacterized LOC103943869%2C transcript variant X1	-0.154011	0.180302	-1.38376	1.19801	-0.828288	1.66405	-0.870459	1.59611
XM_009354230	uncharacterized LOC103943869%2C transcript variant X2	-0.130092	-0.125956	0.307908	0.502114	0.0981397	0.356934	0.525331	1.65527
XM_009354256	uncharacterized LOC103943888	0.602375	-0.0669084	0.505522	-0.801563	-0.1351	-1.50791	-0.0565234	-1.46029
XM_009354267	uncharacterized LOC103943894	-1.3048	-0.381057	-2.26452	0.115589	-1.24287	1.13274	-0.62298	1.53423
XM_009354276	uncharacterized LOC103943904	-0.451815	0.518438	-0.698409	1.62828	0.502079	2.98711	-0.107251	2.05608
XM_009354277	uncharacterized LOC103943905	1.23566	0.16746	1.15837	0.304475	0.0900915	-0.773901	-0.0605423	-0.952163
XM_009354290	uncharacterized LOC103943918	2.10418	0.703366	2.33286	0.325966	0.875592	-1.11568	0.123129	-1.97988
XM_009354300	uncharacterized LOC103943924	-0.926432	0.0942227	-1.36198	1.13884	-0.0583505	2.70433	-0.144494	2.51843
XM_009354305	uncharacterized LOC103943930%2C transcript variant X1	-0.371671	-0.298588	-0.593284	-1.01773	-0.439829	-1.14575	-0.0128068	0.376208
XM_009354307	uncharacterized LOC103943930%2C transcript variant X2	0.195316	0.162012	0.310225	*	0.204805	*	-0.00323479	-0.573475
XM_009354409	uncharacterized LOC103944014	0.944243	-0.144952	1.02595	0.207196	-0.0972266	-0.959041	0.0660079	-0.795249
XM_018646624	uncharacterized LOC103944025	-0.264729	0.345609	-0.985715	0.63885	-0.149431	1.69022	-0.374838	0.96799
XM_009354424	uncharacterized LOC103944032	*	*	*	*	*	*	*	*
XM_009375764	uncharacterized LOC103962983	0.473712	0.366062	0.491729	1.47696	0.376257	1.378	0.0226071	0.984416
XM_018646625	uncharacterized LOC108867004	-0.068956	0.279266	-0.105651	0.767372	0.292328	1.39542	-0.0236141	0.929427
DE transcripts identified in "Spadona" Low chilling requirements cultivar		Dormancy Entrance vs. Mid of Dormancy		Dormancy Entrance vs. Dormancy Break				Mid of Dormancy vs. Dormancy break
Transcript ID	Product	log2FC(SPDC/SPDA)	log2FC(SPDC/SPDB)	log2FC(SPDD/SPDA)	log2FC(SPDE/SPDA)	log2FC(SPDD/SPDB)	log2FC(SPDE/SPDB)	log2FC(SPDD/SPDC)	log2FC(SPDE/SPDC)
XM_009354226	stachyose synthase-like	*	*	*	*	*	*	*	*
XM_009354227	bark storage protein A	0.026639	0.848393	0.203819	-0.883847	1.12074	-0.382993	0.257574	-1.25667
XM_009354228	transcription factor bHLH68-like	0.961945	0.360862	0.160737	0.283288	-0.401616	-0.349682	-0.748296	-0.71399
XM_009354229	uncharacterized LOC103943869%2C transcript variant X1	-1.20474	-0.110124	-0.365081	1.03312	-0.0128575	1.19524	0.129313	2.92384
XM_009354230	uncharacterized LOC103943869%2C transcript variant X2	0.0904749	-0.00100581	-0.0267317	0.00985114	-0.118548	-0.0898577	-0.115006	-0.0962974
XM_009354232	auxin-responsive protein IAA27-like	0.176097	0.482721	-0.297105	-0.0512887	0.0333585	0.241793	-0.440143	-0.25078
XM_009354233	aldehyde oxidase GLOX1-like	*	*	*	*	*	*	*	*
XM_009354235	casein kinase 1-like protein 3%2C transcript variant X1	-0.178816	-0.0690142	0.0206994	-0.33719	0.161039	-0.271853	0.227055	-0.200612
XM_009354236	casein kinase 1-like protein 3%2C transcript variant X2	-0.0704942	3.1505	-0.228955	-0.0754202	*	0.60064	-3.41345	-0.198655
XM_009354237	casein kinase 1-like protein 3%2C transcript variant X3	-0.260474	-0.13193	-0.202773	-0.122173	-0.190357	0.0818628	*	0.456056
XM_009354239	casein kinase 1-like protein 3%2C transcript variant X4	*	*	0.179663	2.13131	0.193034	2.90925	0.203837	2.93038
XM_009354240	probable RNA methyltransferase At5g51130	0.235059	0.210773	0.0411751	-0.0617237	0.0498869	-0.103483	-0.167279	-0.320544
XM_009354241	probable lactoylglutathione lyase%2C chloroplastic%2C transcript variant X1	0.0970432	0.0662455	-0.221747	-2.60994	-0.0464491	-0.512534	-0.207035	-3.7963
XM_009354242	probable lactoylglutathione lyase%2C chloroplastic%2C transcript variant X2	0.257666	-0.00514758	-0.331662	-0.534693	-0.568107	-0.829133	-0.570413	-0.824896
XM_009354243	protein phosphatase 2C and cyclic nucleotide-binding/kinase domain-containing protein%2C transcript variant X1	0.0612254	-0.429899	0.105398	0.966223	-0.355566	0.497538	0.0742987	0.940665
XM_009354244	protein phosphatase 2C and cyclic nucleotide-binding/kinase domain-containing protein%2C transcript variant X2	-2.12334	*	-0.776163	0.939401	0.148847	5.68765	0.124906	6.14331
XM_009354245	E3 ubiquitin-protein ligase ATL42	*	*	*	*	*	*	*	*
XM_009354246	E3 ubiquitin-protein ligase ATL42	-0.0690658	0.627851	0.0775197	-0.953236	0.729773	*	0.122973	-1.53847
XM_009354247	ninja-family protein mc410	0.334987	-0.0378223	0.192464	-0.165899	-0.152821	-0.567218	-0.119923	-0.525722
XM_009354248	sugar transport protein 14	0.301113	0.175442	0.341598	-0.509189	0.254382	-0.664193	0.0731357	-0.846686
XM_009354249	CRS2-associated factor 1%2C chloroplastic%2C transcript variant X1	-0.689191	-0.231736	-0.309917	-0.427055	0.132041	-0.019127	0.404544	0.254368
XM_009354251	CRS2-associated factor 1%2C chloroplastic%2C transcript variant X2	-0.689191	-0.231736	-0.309917	-0.427055	0.132041	-0.019127	0.404544	0.254368
XM_009354252	probable glycosyltransferase At3g07620	-0.358824	-0.271223	-0.522688	-0.373978	-0.408276	-0.309653	-0.1485	-0.0319764
XM_009354254	ethylene-responsive transcription factor TINY	-1.23923	-0.354191	-0.819411	0.473583	0.00680059	1.57806	0.359359	2.05347
XM_009354255	pentatricopeptide repeat-containing protein At2g22070-like	-0.835398	-0.558155	-0.466665	0.302588	-0.243663	0.529546	0.331674	1.19177
XM_009354256	uncharacterized LOC103943888	0.358332	0.178541	0.713041	-0.120539	0.601421	-0.327798	0.427069	-0.533669
XM_009354260	SNW/SKI-interacting protein	-0.051319	0.135954	0.137556	-0.140127	0.358666	0.0242359	0.219246	-0.108641
XM_009354261	protein phosphatase 1 regulatory subunit pprA%2C transcript variant X2	0.169315	0.289152	0.11259	0.19482	0.170661	0.349379	-0.11524	0.0604582
XM_009354262	protein phosphatase 1 regulatory subunit pprA%2C transcript variant X1	0.18077	0.431209	0.0294216	-0.283866	-0.315156	-6.56258	-0.75235	-7.21572
XM_009354263	cell division cycle protein 27 homolog B%2C transcript variant X1	-0.440193	-0.107843	0.73753	-0.0230055	1.03986	0.283909	1.28694	0.435733
XM_009354264	cell division cycle protein 27 homolog B%2C transcript variant X2	1.46137	0.536616	0.224842	-0.0229582	-0.592153	-0.870653	-1.17482	-1.39843
XM_009354266	midasin-like	0.268186	0.350518	0.155004	-0.124621	0.266936	-0.10605	-0.0988651	-0.445014
XM_009354267	uncharacterized LOC103943894	-1.35538	-0.30298	-2.23601	-0.143326	-1.36756	0.868954	-1.05546	1.15932
XM_009354268	golgin candidate 1%2C transcript variant X1	-0.268153	0.321531	-0.187404	-0.315706	0.446251	0.396763	0.105473	-0.0654203
XM_009354269	golgin candidate 1%2C transcript variant X2	-0.0602181	-0.290388	0.0703261	0.20468	-0.907007	-0.816791	0.173423	0.538666
XM_009354270	2-oxoglutarate-Fe(II) type oxidoreductase-like%2C transcript variant X1	-1.01999	-0.404499	-0.229549	-0.279561	1.09182	1.15803	0.67499	1.59258
XM_009354271	NADP-dependent malic enzyme	0.367013	0.602017	0.457321	1.07238	0.723825	1.32301	0.118295	0.737294
XM_009354273	probable RNA-dependent RNA polymerase 3	-0.0161428	0.437117	0.391713	-0.144653	0.867642	0.297003	0.433944	-0.146356
XM_009354274	protein phosphatase 2C 56-like	1.20537	1.00736	0.365899	-1.96039	0.222597	-2.18379	-0.760059	-3.22093
XM_009354275	pseudo histidine-containing phosphotransfer protein 5-like	-0.151443	-0.0895531	-0.110141	0.221064	-0.121974	0.179475	*	1.39369
XM_009354276	uncharacterized LOC103943904	-0.512713	-0.283638	0.303448	2.49853	0.604197	2.93153	0.866826	3.2827
XM_009354277	uncharacterized LOC103943905	0.308848	-0.156561	0.426958	0.409429	0.029194	-0.0688714	0.182919	0.0956831
XM_009354278	mitochondrial import inner membrane translocase subunit TIM17-2-like	0.0505755	0.240423	-0.13761	0.0681751	0.0884767	0.253193	-0.159489	0.00994281
XM_009354279	ubiquitin fusion degradation protein 1 homolog	*	*	*	*	*	*	*	*
XM_009354280	hexokinase-1	-0.0784419	0.0349062	-0.0999316	0.601413	0.0397474	0.698466	0.00233775	0.665622
XM_009354281	receptor-like protein kinase HSL1	0.733168	0.336523	0.978827	0.468319	0.671582	0.0651285	0.362817	-0.268224
XM_009354283	protein DETOXIFICATION 51%2C transcript variant X1	-2.22402	-2.06264	0.683334	0.0593392	0.459541	-0.0865382	2.01052	0.437386
XM_009354284	protein DETOXIFICATION 51%2C transcript variant X2	1.69215	1.27904	*	0.249094	*	0.544006	-1.43028	0.3279
XM_009354285	protein IQ-DOMAIN 14-like	-1.39335	-0.421687	-0.570933	0.519554	0.61494	2.11895	1.02966	2.60207
XM_009354286	probable pectinesterase 53	-2.39365	-1.54996	-1.85154	-0.156824	-1.36689	0.613464	0.711359	2.91059
XM_009354287	mitogen-activated protein kinase kinase 6%2C transcript variant X1	-0.123831	-0.48399	-0.117499	0.995834	-0.549553	2.80204	-0.0612038	3.49666
XM_009354288	mitogen-activated protein kinase kinase 6%2C transcript variant X2	*	*	*	*	*	*	*	*
XM_009354289	mitogen-activated protein kinase kinase 6%2C transcript variant X3	-0.199086	*	-0.151256	-0.201686	*	*	*	*
XM_009354290	uncharacterized LOC103943918	1.0603	0.732443	-0.418588	-0.843325	0.155932	-0.435618	-1.48826	-2.43361
XM_009354291	arginine--tRNA ligase%2C chloroplastic/mitochondrial-like%2C transcript variant X1	1.17818	0.102387	0.465314	0.619204	-0.555073	-0.495188	-0.643516	-0.589964
XM_009354292	arginine--tRNA ligase%2C chloroplastic/mitochondrial-like%2C transcript variant X2	0.105417	0.393874	0.299491	0.224071	0.621766	0.509211	0.234038	0.112177
XM_009354293	arginine--tRNA ligase%2C chloroplastic/mitochondrial-like%2C transcript variant X3	-0.308045	-0.154507	0.135184	0.196519	0.187634	0.254293	0.239907	0.564044
XM_009354296	profilin-2	-0.454389	-0.555853	-0.5684	1.04744	-0.65295	0.956212	-0.0982026	1.52251
XM_009354297	glucan endo-1%2C3-beta-glucosidase 13	-1.02944	-0.665068	-0.574441	0.783382	-0.152702	1.51831	0.548049	2.2458
XM_009354298	profilin-4	*	*	*	0.142129	*	0.561431	*	0.312333
XM_009354299	derlin-1	0.908859	-0.133847	0.499186	0.27853	-0.50549	-0.775739	-0.372957	-0.63852
XM_009354300	uncharacterized LOC103943924	-0.893879	-0.434227	-0.591833	1.02749	-0.254016	1.6267	0.241401	2.43325
XM_009354301	acid phosphatase 1	-0.0115763	-0.0944259	-0.29217	1.46716	-0.36876	1.42064	-0.272558	1.52225
XM_009354302	leucine-rich repeat extensin-like protein 6	-1.58994	-0.760312	-1.63419	-0.385083	-0.82964	0.430954	-0.0783396	1.22528
XM_009354303	putative dual specificity protein phosphatase DSP8%2C transcript variant X1	0.123719	-0.138368	-0.0792251	-0.647263	-0.313086	-0.946728	-0.177448	-0.804827
XM_009354305	uncharacterized LOC103943930%2C transcript variant X1	0.0480244	-0.0444409	0.00568608	-0.071535	-0.171859	-0.513861	-0.147994	-0.506078
XM_009354307	uncharacterized LOC103943930%2C transcript variant X2	-0.153867	0.112194	-0.184765	-0.249838	*	*	-0.132035	-0.365727
XM_009354409	uncharacterized LOC103944014	0.171468	0.35553	0.0139705	-0.135873	0.254406	0.0700996	-0.176515	-0.434174
XM_009354412	protein NRT1/ PTR FAMILY 1.1-like	*	*	*	*	*	*	*	*
XM_009354414	protein SPEAR1	*	*	*	*	*	*	*	*
XM_009354415	probable xyloglucan endotransglucosylase/hydrolase protein 26	-1.4389	-0.0393395	-0.944603	-0.993594	0.041491	0.124672	0.179241	0.386802
XM_009354418	lachrymatory-factor synthase-like	0.0168206	-0.103431	0.232759	1.2504	0.130214	1.25754	0.214405	1.44928
XM_009354419	probable RNA-dependent RNA polymerase 5	0.0565513	0.118884	0.182325	0.0401588	0.284824	0.0974056	0.164301	-0.0363238
XM_009354420	E3 ubiquitin-protein ligase RDUF1-like	1.24826	0.964343	-0.076548	*	-0.0724752	-0.490674	-1.37156	-2.66791
XM_009354421	putative ABC transporter B family member 8	-0.181367	*	-0.166881	-0.180853	*	*	*	*
XM_009354424	uncharacterized LOC103944032	*	*	*	*	*	*	*	*
XM_009375763	probable protein ABIL5	-1.32451	-0.820742	-0.424063	1.83839	-0.0688007	2.80034	0.833338	4.26758
XM_009375764	uncharacterized LOC103962983	0.0900358	-0.195988	0.16179	0.668445	-0.102751	0.394904	0.10095	0.615672
XM_009375765	peroxisomal fatty acid beta-oxidation multifunctional protein AIM1%2C transcript variant X1	0.0156223	0.587088	-0.0303473	-0.112657	0.599871	0.509651	-0.0226278	-0.149023
XM_009375766	protein tesmin/TSO1-like CXC 5	1.0568	0.484394	1.04726	0.353646	0.538212	-0.230765	0.0590256	-0.735956
XM_009375767	RNA-binding protein FUS-like%2C transcript variant X1	-0.255375	-0.136403	-0.198417	-0.269191	-0.19879	-0.556171	*	*
XM_009375768	RNA-binding protein FUS-like%2C transcript variant X4	-0.00111321	0.484526	0.527866	-0.487511	1.09355	-0.0292945	0.585525	-0.539032
XM_009375769	probable plastidic glucose transporter 2%2C transcript variant X2	0.237644	-0.00822942	2.97056	0.249094	0.0818361	-0.149698	0.0948869	-0.106872
XM_009375770	probable plastidic glucose transporter 2%2C transcript variant X3	6.16101	0.120906	*	*	-5.76241	-6.53848	-5.93156	-7.04916
XM_009375772	dnaJ homolog subfamily C GRV2-like%2C transcript variant X1	*	*	3.66529	*	4.11765	*	3.84851	*
XM_009375773	dnaJ homolog subfamily C GRV2-like%2C transcript variant X2	0.219692	0.0197481	*	*	-0.179522	-0.502639	-0.149165	-0.408138
XM_009375774	dnaJ homolog subfamily C GRV2-like%2C transcript variant X3	-0.282672	*	-0.218728	-0.295672	*	*	*	*
XM_009375775	dnaJ homolog subfamily C GRV2-like%2C transcript variant X4	6.79078	0.0461192	4.25169	4.85596	-1.19342	-2.08729	-1.22149	-2.15182
XM_009375776	dnaJ homolog subfamily C GRV2-like%2C transcript variant X5	-3.44163	-0.886137	0.264226	-0.775506	2.53786	1.67565	3.94802	3.04291
XM_009375777	protein YLS3-like	0.182163	0.150591	-0.0475848	1.17681	0.0196135	1.50086	-0.264509	1.7365
XM_009375778	palmitoyl-acyl carrier protein thioesterase%2C chloroplastic-like	-0.783752	-0.571025	-0.711291	-0.419031	-0.490622	-0.206105	0.092661	0.386596
XM_009375779	serine/threonine protein phosphatase 2A 57 kDa regulatory subunit B' iota isoform-like	-0.567801	-0.926416	-0.452366	0.635776	-0.790232	0.358022	0.137857	1.29259
XM_009375780	protein PGR	-0.489085	0.0571684	-0.974967	-0.226586	-0.485788	0.297932	-0.526529	0.2455
XM_009375782	ABC transporter G family member 32-like	-1.88906	-0.950901	-2.1426	-3.60254	-1.42645	-3.38924	-0.63117	-2.4283
XM_018646624	uncharacterized LOC103944025	-0.34895	-0.461447	-0.229386	0.899932	-0.401025	0.936638	0.0829625	1.66028
XM_018646625	uncharacterized LOC108867004	-1.32616	-1.13355	-0.459395	2.74844	-0.484944	2.82515	0.68974	4.46783
XM_018646626	probable LRR receptor-like serine/threonine-protein kinase At4g29180	-0.113061	0.094521	0.3254	-0.932663	0.87272	*	0.218658	-0.309452
XM_018646639	putative E3 ubiquitin-protein ligase LIN	-0.140563	0.0576735	0.0238549	-0.285133	0.255644	-0.11517	0.192636	-0.171905
XM_018646641	NADPH:adrenodoxin oxidoreductase%2C mitochondrial-like%2C transcript variant X1	0.630095	-0.0140786	0.8896	0.507604	0.568591	-0.85681	0.30913	-0.634584
XM_018646642	NADPH:adrenodoxin oxidoreductase%2C mitochondrial-like%2C transcript variant X2	0.05283	0.510605	-0.180697	-0.24402	-1.62834	-2.25741	-0.876584	-2.20333
XM_018646643	transmembrane protein 234 homolog	-0.395225	-0.37717	-0.0892527	0.343767	-0.061984	0.339765	0.296999	0.743599
XM_018646644	dolichyl-diphosphooligosaccharide--protein glycosyltransferase subunit STT3A	-0.0435386	-0.16257	0.15683	0.068771	0.071742	-0.0743036	0.225929	0.0939943
XM_018646646	2-oxoglutarate-Fe(II) type oxidoreductase-like%2C transcript variant X2	0.79544	0.326167	0.368459	-0.0615442	-0.207762	-0.996303	-0.527881	-1.33287
XM_018646647	2-oxoglutarate-Fe(II) type oxidoreductase-like%2C transcript variant X3	1.9094	0.952716	0.516293	-0.180853	-1.84252	-4.79784	-2.79461	-6.05245
XM_018646648	senescence/dehydration-associated protein At3g51250-like	0.684076	-0.0657876	0.0044246	-1.35686	-0.69453	-2.14756	-0.628453	-2.08172
XM_018646649	cytochrome B5-like protein	0.468487	-0.346246	-0.162792	0.303984	-0.971455	-0.653917	-0.584116	-0.240756
XM_018651328	peroxisomal fatty acid beta-oxidation multifunctional protein AIM1%2C transcript variant X2	3.073	-0.566663	*	*	-2.33448	-5.46611	-2.18315	-4.83704
XM_018651329	RNA-binding protein FUS-like%2C transcript variant X2	-0.285609	*	-0.221451	-0.00797974	*	0.601295	*	0.471047
XM_018651330	RNA-binding protein FUS-like%2C transcript variant X3	5.29345	0.164416	4.70506	0.270975	0.204406	-0.0443919	-0.18558	-0.569642
XM_018651331	probable plastidic glucose transporter 2%2C transcript variant X1	-0.536033	-0.0300704	0.124392	-0.416081	0.620734	0.0567286	0.688806	0.0935642
XM_018651339	tudor domain-containing protein 3	0.155613	0.587638	0.396228	-0.48965	0.863327	-0.0726167	0.276009	-0.674944
XM_018651346	auxin-responsive protein IAA15-like	0.141455	0.089418	*	*	*	*	-0.103812	-0.207268

## Sheet: Supplementary Table S5
Table S5. R Pearson correlation between DE transcripts within the identified QTLs in Gabay et al. (2018) and metabolites with significant profile changes in two cultivars (Spadona, low chilling requirements and Harrow sweet high chilling requirements).
'Spadona' - Low chilling requirements
Transcript ID	Gene Name	OFFICIAL_GENE_SYMBOL	Ketoglutaric acid	16:0-Glc-Sitosterol	18:1-Glc-Sitosterol	18:2-Glc-Sitosterol	18:3-Glc-Sitosterol	2-Aminoadipic acid	2-Deoxy-glucose	2-hydroxyglutarate	Acetic acid	Adenine	Allantoin	Alpha-linolenic acid	Arginine	Ascorbic acid	Asparagine	Aspartic acid	beta-Alanine	Caffeic acid	Cer t18:1-C24:0	Citramalic acid	Citric acid	Cytidine	DAG 36:1	DAG 36:2	DGDG 34:1	DGDG 34:2	DGDG 36:2	DGDG 36:4	Dihydroxyacetone	Fructose	GABA	Glucose 1-phosphate	Glucose 6-phosphate / Fructose 6-phosphate	Glucuronic acid lactone	Glutamic acid	Glutamine	Glycerol 1-phosphate	Glyconic acid	Guanine	Guanosine	Gulonic acid gamma-lactone	Lauric acid	Leucine	Linoleic acid	lysoPC 18:1	Malonic acid	Margaric acid
XM_009354241	probable lactoylglutathione lyase, chloroplastic(LOC103943877)	LOC103943877	0.460351	0.486406	0.686667	0.796119	0.419912	-0.47961	-0.678966	-0.680562	-0.80183	-0.781697	-0.800816	-0.79952	-0.875125	-0.813502	-0.843888	-0.865404	-0.828465	-0.652525	-0.727108	-0.820309	-0.530792	-0.814591	0.607027	0.516852	0.675225	0.695747	0.668722	0.814707	-0.727149	-0.24008	-0.893924	-0.186384	0.264724	-0.651461	-0.74169	-0.806653	-0.687905	-0.859972	-0.806381	-0.805771	-0.433583	0.0540968	-0.900742	-0.522851	0.326404	-0.673343	-0.729548
XM_009354244	protein phosphatase 2C and cyclic nucleotide-binding/kinase domain-containing protein(LOC103943878)	LOC103943878	0.0856543	0.065216	-0.125675	-0.460544	0.196346	0.970167	0.976476	0.573383	0.918333	0.903582	0.936622	0.889356	0.9116	0.93854	0.953797	0.90985	0.937864	0.880915	0.926497	0.930556	0.483471	0.94438	0.00776579	0.212732	-0.257404	-0.247426	-0.334737	-0.221109	0.983095	-0.236199	0.89151	0.747347	0.0511575	0.806274	0.97936	0.92758	0.949342	0.952827	0.935785	0.931492	0.366104	0.451068	0.89242	0.939186	0.417657	0.989625	0.953702
XM_009354254	ethylene-responsive transcription factor TINY(LOC103943886)	LOC103943886	0.0335959	0.233215	0.0302399	-0.30627	0.35539	0.978364	0.927343	0.526488	0.835759	0.81461	0.86484	0.791213	0.84633	0.870553	0.900706	0.873866	0.920186	0.778431	0.840551	0.859205	0.582807	0.875545	0.143121	0.34145	-0.0859351	-0.08433	-0.16463	-0.0894566	0.934711	-0.379773	0.81586	0.839016	0.235402	0.876269	0.947558	0.851987	0.882511	0.921394	0.868926	0.85509	0.481145	0.606496	0.815809	0.879491	0.523087	0.952136	0.898453
XM_009354262	protein phosphatase 1 regulatory subunit pprA(LOC103943891)	LOC103943891	0.235536	-0.0474035	0.188857	0.45204	-0.146628	-0.850089	-0.867471	-0.599852	-0.844409	-0.81481	-0.870518	-0.805732	-0.901114	-0.883499	-0.932841	-0.934784	-0.961785	-0.719725	-0.809034	-0.876907	-0.694158	-0.888427	0.0876025	-0.0634821	0.245639	0.255465	0.286031	0.349308	-0.898982	0.217334	-0.88464	-0.679842	-0.162489	-0.919886	-0.924801	-0.86206	-0.827985	-0.97351	-0.878634	-0.864086	-0.595326	-0.475683	-0.890673	-0.752306	-0.259005	-0.891186	-0.866575
XM_009354267	uncharacterized LOC103943894(LOC103943894)	LOC103943894	0.23246	0.665673	0.543917	0.208137	0.770967	0.872818	0.661545	0.265869	0.454609	0.441967	0.497982	0.382497	0.435715	0.499485	0.514874	0.503611	0.587819	0.459826	0.49826	0.480227	0.475615	0.497051	0.583791	0.798257	0.421746	0.408227	0.301467	0.473992	0.632723	-0.753894	0.375375	0.96908	0.578205	0.700007	0.660989	0.477534	0.596659	0.536947	0.50713	0.476894	0.4273	0.860144	0.358133	0.690848	0.853732	0.696664	0.603227
XM_009354274	protein phosphatase 2C 56-like(LOC103943902)	LOC103943902	0.484124	-0.163265	0.0761769	0.303781	-0.249602	-0.761469	-0.743413	-0.692549	-0.699644	-0.668988	-0.739273	-0.625418	-0.794823	-0.758818	-0.808906	-0.885554	-0.917798	-0.524586	-0.637936	-0.751009	-0.898994	-0.748761	0.072668	-0.117169	0.065055	0.13171	0.133294	0.253272	-0.765824	0.452221	-0.759572	-0.752296	-0.396845	-0.99037	-0.836901	-0.729576	-0.695559	-0.868917	-0.76313	-0.72183	-0.832787	-0.612237	-0.742547	-0.594243	-0.220828	-0.770134	-0.764931
XM_009354276	uncharacterized LOC103943904(LOC103943904)	LOC103943904	-0.0697179	-0.310208	-0.493913	-0.758809	-0.185376	0.816318	0.954194	0.714914	0.991842	0.983724	0.992993	0.98304	0.994927	0.994607	0.994164	0.963889	0.948293	0.934005	0.972781	0.995359	0.425763	0.996539	-0.368667	-0.173116	-0.590434	-0.592229	-0.649658	-0.57246	0.970438	0.0455441	0.996022	0.487875	-0.244784	0.703879	0.96036	0.993305	0.960149	0.972764	0.991172	0.994513	0.296958	0.1255	0.99424	0.885334	0.0433952	0.946307	0.967639
XM_009354285	protein IQ-DOMAIN 14-like(LOC103943914)	LOC103943914	0.00998045	0.181993	-0.0317141	-0.346848	0.293766	0.943296	0.909214	0.483139	0.839815	0.813837	0.866137	0.806297	0.85915	0.87337	0.915779	0.877734	0.9212	0.770737	0.838635	0.863171	0.568518	0.883822	0.104188	0.261442	-0.143271	-0.12681	-0.1951	-0.16687	0.929299	-0.275675	0.837839	0.766895	0.185648	0.870242	0.935519	0.854163	0.863502	0.944687	0.867397	0.860337	0.464188	0.552238	0.848838	0.84676	0.47026	0.936615	0.880011
XM_009354286	probable pectinesterase 53(LOC103943915)	LOC103943915	-0.140773	0.651126	0.47888	0.191805	0.739091	0.809199	0.611913	0.414268	0.430525	0.406776	0.48502	0.334029	0.47698	0.497774	0.535889	0.593712	0.674675	0.34137	0.425952	0.479677	0.765406	0.486754	0.456917	0.672252	0.437897	0.379808	0.324637	0.348835	0.598091	-0.834395	0.41131	0.984915	0.728483	0.875443	0.668976	0.465169	0.537496	0.593186	0.508337	0.458012	0.733476	0.932571	0.385223	0.559873	0.695394	0.653377	0.584925
XM_009354287	mitogen-activated protein kinase kinase 6(LOC103943916)	LOC103943916	-0.0484237	-0.29571	-0.467982	-0.74845	-0.161274	0.839016	0.972462	0.761262	0.997472	0.994541	0.999275	0.981398	0.991292	0.999125	0.98575	0.963984	0.947436	0.951574	0.983139	0.999532	0.424451	0.996215	-0.361284	-0.129716	-0.568828	-0.583154	-0.650741	-0.52953	0.977745	-0.0206453	0.986201	0.531151	-0.230791	0.696331	0.971479	0.999552	0.982244	0.954111	0.999367	0.998054	0.296186	0.144709	0.97473	0.916667	0.06535	0.960309	0.988058
XM_009354297	glucan endo-1,3-beta-glucosidase 13(LOC103943921)	LOC103943921	-0.0873306	0.0301139	-0.178258	-0.49362	0.158133	0.942419	0.965513	0.679576	0.921631	0.904959	0.943722	0.879844	0.940848	0.949849	0.967626	0.960222	0.98226	0.845209	0.907716	0.943019	0.61081	0.949083	-0.0820456	0.141049	-0.272615	-0.290034	-0.356529	-0.291418	0.974503	-0.279247	0.917245	0.754474	0.0979635	0.876061	0.991305	0.935785	0.938977	0.975623	0.950139	0.935181	0.499467	0.46427	0.909148	0.894603	0.322918	0.977492	0.961333
XM_009354934	uncharacterized GPI-anchored protein At4g28100-like(LOC103944472)	LOC103944472	0.00878507	0.20699	0.00537705	-0.33262	0.333379	0.980825	0.9401	0.57513	0.851846	0.832969	0.880565	0.803874	0.862663	0.886093	0.910168	0.892303	0.934409	0.792498	0.853726	0.875342	0.598751	0.887968	0.106203	0.322875	-0.106163	-0.114146	-0.194423	-0.109143	0.944016	-0.393714	0.830587	0.844761	0.225564	0.881464	0.96063	0.868469	0.899186	0.926248	0.886315	0.869688	0.496247	0.595584	0.825144	0.890565	0.495208	0.961505	0.917068
XM_009354936	cytochrome b6-f complex iron-sulfur subunit, chloroplastic-like(LOC103944475)	LOC103944475	0.10253	0.215268	0.0299354	-0.321526	0.347357	0.995439	0.949675	0.547586	0.852098	0.83729	0.878299	0.808099	0.845054	0.880693	0.89595	0.864273	0.906866	0.81853	0.866661	0.8696	0.526715	0.883294	0.139552	0.364058	-0.101105	-0.101886	-0.19651	-0.0652919	0.947077	-0.391547	0.812669	0.848057	0.19457	0.832642	0.954683	0.86608	0.912083	0.901105	0.881217	0.868109	0.421376	0.581581	0.806769	0.923183	0.536858	0.968448	0.91983
XM_009354937	putative cyclin-D6-1(LOC103944476)	LOC103944476	-0.0871055	-0.0351973	-0.232904	-0.548208	0.0993576	0.933509	0.979646	0.735136	0.945235	0.933848	0.963865	0.903616	0.957193	0.968238	0.973144	0.970923	0.983753	0.876865	0.931222	0.962859	0.587078	0.963829	-0.147493	0.0988014	-0.327288	-0.353474	-0.423478	-0.328843	0.982539	-0.264158	0.933865	0.733512	0.0408537	0.845619	0.998674	0.957734	0.962713	0.968493	0.970726	0.95507	0.472549	0.409885	0.919096	0.914699	0.270877	0.984256	0.982733
XM_009354963	blue copper protein-like(LOC103944503)	LOC103944503	-0.054181	0.830169	0.884807	0.903252	0.78816	-0.140616	-0.434006	-0.295085	-0.626933	-0.631768	-0.583335	-0.706331	-0.598985	-0.57609	-0.560874	-0.466968	-0.39007	-0.63437	-0.610789	-0.591315	0.212854	-0.594099	0.713394	0.739716	0.95008	0.884531	0.889377	0.876238	-0.473878	-0.795509	-0.660377	0.354152	0.844205	0.00629074	-0.398754	-0.599144	-0.493877	-0.505168	-0.559171	-0.610302	0.316202	0.640711	-0.693135	-0.398694	0.51377	-0.398959	-0.461881
XM_009354964	uncharacterized LOC103944504(LOC103944504)	LOC103944504	0.26693	0.950313	0.872383	0.665953	0.97501	0.518654	0.193088	-0.250937	-0.041626	-0.0692012	0.00837139	-0.100048	-0.0379546	0.0147594	0.0759937	0.0496074	0.165238	-0.0379438	0.00889919	-0.00818796	0.329013	0.0269393	0.911219	0.940318	0.790948	0.818295	0.753081	0.77826	0.184056	-0.72933	-0.0919271	0.758501	0.801304	0.465373	0.210671	-0.0167841	0.0976721	0.148396	0.0138771	-0.00911829	0.342947	0.915173	-0.0796721	0.228623	0.953486	0.25469	0.105616
XM_009354968	SPX and EXS domain-containing protein 1-like(LOC103944508)	LOC103944508	-0.0645622	-0.357982	-0.536678	-0.789841	-0.235985	0.786416	0.939862	0.704729	0.990191	0.982947	0.988058	0.987442	0.991206	0.989068	0.987197	0.952158	0.931375	0.935441	0.970597	0.990949	0.390552	0.99203	-0.405796	-0.220731	-0.632809	-0.630343	-0.685183	-0.610519	0.958075	0.10117	0.996683	0.437935	-0.295481	0.669323	0.943253	0.989573	0.950174	0.962521	0.984669	0.991418	0.260442	0.0713471	0.997066	0.871515	0.00117532	0.929575	0.95513
XM_009354995	protein DETOXIFICATION 40(LOC103944529)	LOC103944529	0.20238	-0.46412	-0.35504	-0.0955197	-0.567427	-0.684052	-0.552282	-0.622656	-0.39228	-0.392377	-0.437593	-0.282377	-0.41744	-0.444483	-0.425605	-0.53457	-0.581666	-0.329957	-0.382948	-0.431507	-0.698044	-0.411738	-0.238995	-0.558665	-0.342045	-0.225207	-0.165524	-0.303174	-0.504627	0.885754	-0.343772	-0.902618	-0.605578	-0.710935	-0.590031	-0.424452	-0.514559	-0.43589	-0.468772	-0.404605	-0.67562	-0.758881	-0.279357	-0.525541	-0.484043	-0.564143	-0.561047
XM_009355089	BTB/POZ domain-containing protein At3g22104-like(LOC103944610)	LOC103944610	0.0623029	0.0338683	-0.155428	-0.489387	0.168133	0.96719	0.985325	0.615446	0.932463	0.91976	0.949949	0.901368	0.926042	0.951681	0.961552	0.925067	0.948485	0.89313	0.937654	0.944419	0.493549	0.954923	-0.0318773	0.187384	-0.282544	-0.280496	-0.367018	-0.246002	0.989387	-0.239305	0.90527	0.744146	0.0347614	0.806467	0.988407	0.941777	0.962292	0.956234	0.950389	0.944113	0.375265	0.432813	0.901792	0.946055	0.38503	0.995147	0.968192
XM_009365928	uncharacterized GPI-anchored protein At3g06035-like(LOC103954126)	LOC103954126	-0.256884	-0.145587	-0.336412	-0.615987	-0.0128095	0.845571	0.933381	0.874552	0.925436	0.919554	0.942874	0.872435	0.953672	0.949037	0.939553	0.981926	0.976851	0.83175	0.88997	0.94683	0.65672	0.933261	-0.308613	-0.0258662	-0.387846	-0.452399	-0.502496	-0.422912	0.930127	-0.282609	0.927715	0.680025	0.0198503	0.833501	0.965997	0.940362	0.929843	0.928183	0.957512	0.930484	0.550903	0.338013	0.895569	0.846064	0.0992446	0.927305	0.964222
XM_009365929	mitogen-activated protein kinase kinase kinase NPK1-like(LOC103954127)	LOC103954127	-0.0463185	-0.231362	-0.417736	-0.703778	-0.101312	0.864343	0.975537	0.714498	0.990708	0.982173	0.996135	0.974392	0.991605	0.997759	0.997696	0.969379	0.96238	0.936187	0.976631	0.996617	0.454967	0.998767	-0.296986	-0.0860211	-0.521097	-0.525915	-0.591423	-0.498283	0.987313	-0.0362547	0.986187	0.562965	-0.175451	0.739985	0.98126	0.994486	0.975332	0.978682	0.995627	0.995221	0.327613	0.204671	0.981724	0.91305	0.123383	0.970976	0.983389
XM_009365932	probable ATP-dependent DNA helicase CHR12(LOC103954130)	LOC103954130	0.502124	0.93604	0.956273	0.826613	0.92939	0.242599	-0.093915	-0.54659	-0.326405	-0.341452	-0.290478	-0.357444	-0.366458	-0.292635	-0.252017	-0.313437	-0.204946	-0.244037	-0.244684	-0.313708	-0.0364519	-0.276044	0.996101	0.955236	0.860874	0.917212	0.844743	0.935536	-0.115166	-0.58914	-0.409574	0.497489	0.674959	0.0750918	-0.117873	-0.313022	-0.173611	-0.203952	-0.29488	-0.301885	0.0043344	0.712187	-0.390844	0.0108649	0.925173	-0.0410665	-0.196057
XM_009365934	RAN GTPase-activating protein 2-like(LOC103954132)	LOC103954132	-0.109291	-0.24441	-0.436971	-0.712966	-0.117094	0.847365	0.964483	0.743822	0.985938	0.976296	0.992586	0.965912	0.996864	0.99585	0.997865	0.981811	0.972764	0.916816	0.963667	0.995168	0.497352	0.994972	-0.328287	-0.115507	-0.526118	-0.539408	-0.596211	-0.524888	0.978074	-0.0445572	0.990852	0.557858	-0.159761	0.761008	0.978927	0.991354	0.964183	0.983048	0.994457	0.990742	0.372762	0.205858	0.984145	0.889214	0.0866365	0.959902	0.978702
XM_009365941	uncharacterized LOC103954139(LOC103954139)	LOC103954139	-0.0193848	-0.270919	-0.446292	-0.731495	-0.137798	0.852777	0.97688	0.725633	0.997417	0.992523	0.999674	0.98413	0.989791	0.999519	0.991157	0.959985	0.947622	0.95435	0.986577	0.999253	0.413438	0.999476	-0.326443	-0.107285	-0.554466	-0.559788	-0.629658	-0.512635	0.984869	-0.012174	0.985759	0.538006	-0.223087	0.701164	0.97469	0.999135	0.982997	0.962868	0.99812	0.999399	0.283943	0.160572	0.978993	0.92346	0.0990809	0.967746	0.986543
XM_009365942	probable membrane-associated kinase regulator 1(LOC103954140)	LOC103954140	-0.0747338	-0.148177	-0.345053	-0.641206	-0.0183128	0.894441	0.978241	0.715406	0.975082	0.963457	0.986449	0.949229	0.984448	0.98998	0.996453	0.977648	0.979929	0.909376	0.959083	0.987014	0.521051	0.989997	-0.234133	-0.0169523	-0.443094	-0.454049	-0.518481	-0.439033	0.989632	-0.120133	0.97274	0.631232	-0.0813157	0.797171	0.992765	0.982757	0.969114	0.987364	0.988796	0.982757	0.398587	0.294245	0.96655	0.909447	0.183481	0.979232	0.983518
XM_009366828	endoglucanase 11(LOC103954973)	LOC103954973	0.0612268	0.238795	0.0442144	-0.300973	0.366047	0.989281	0.936105	0.540472	0.837875	0.819802	0.866586	0.79126	0.840881	0.8709	0.893686	0.86762	0.913369	0.790869	0.847145	0.859393	0.566418	0.873991	0.151027	0.36586	-0.0775587	-0.0797616	-0.167084	-0.0641436	0.93757	-0.405202	0.807895	0.855731	0.232995	0.861634	0.950086	0.853755	0.893786	0.907678	0.870873	0.855876	0.464412	0.609355	0.803676	0.898407	0.538526	0.958429	0.906913
XM_009366831	nucleobase-ascorbate transporter 1(LOC103954975)	LOC103954975	-0.117224	-0.186576	-0.383717	-0.669918	-0.057603	0.872806	0.970751	0.747916	0.977679	0.966891	0.988155	0.950824	0.991599	0.992215	0.996396	0.986274	0.983393	0.904694	0.955811	0.990236	0.535457	0.990224	-0.282582	-0.0606876	-0.471784	-0.489855	-0.548496	-0.477128	0.982311	-0.107818	0.980664	0.609563	-0.0982864	0.79515	0.988869	0.985533	0.965185	0.986077	0.991876	0.984217	0.413732	0.267068	0.971711	0.894742	0.133524	0.969186	0.982833
XM_009366834	uncharacterized LOC103954977(LOC103954977)	LOC103954977	0.0980838	-0.333461	-0.502381	-0.732533	-0.233101	0.726203	0.862939	0.456052	0.919914	0.905823	0.911743	0.946537	0.908021	0.911047	0.930092	0.838662	0.826672	0.891235	0.917774	0.912351	0.219065	0.930543	-0.300964	-0.215683	-0.62768	-0.570072	-0.626294	-0.58244	0.898086	0.277544	0.929473	0.315701	-0.3676	0.559513	0.852711	0.912198	0.865706	0.914926	0.896427	0.924224	0.0881653	0.00662546	0.958464	0.812719	0.0607697	0.862022	0.85247
XM_009366836	glucan endo-1,3-beta-glucosidase 12(LOC103954980)	LOC103954980	-0.0565719	-0.0154244	-0.226608	-0.529621	0.105744	0.920233	0.95715	0.620543	0.930021	0.910543	0.94801	0.901694	0.947999	0.953931	0.979576	0.952283	0.97208	0.856135	0.917406	0.947999	0.557417	0.959315	-0.100698	0.085268	-0.328254	-0.325962	-0.388844	-0.345361	0.975588	-0.172926	0.933492	0.686909	0.0307875	0.846491	0.980358	0.940805	0.931239	0.98999	0.949867	0.943898	0.441174	0.40435	0.936645	0.884319	0.296598	0.970543	0.948368
XM_009366841	palmitoyl-monogalactosyldiacylglycerol delta-7 desaturase, chloroplastic-like(LOC103954983)	LOC103954983	0.122282	0.207925	0.0163049	-0.326952	0.333019	0.984508	0.939866	0.487988	0.850355	0.831619	0.875071	0.815414	0.845358	0.878011	0.903498	0.856455	0.900907	0.81517	0.865674	0.866997	0.500459	0.886149	0.150234	0.340998	-0.119602	-0.10378	-0.194556	-0.0894319	0.946062	-0.324617	0.819077	0.810355	0.169958	0.825215	0.945798	0.862684	0.899113	0.91508	0.874744	0.867988	0.392825	0.561196	0.823321	0.909509	0.537786	0.962352	0.904285
XM_009366842	palmitoyl-monogalactosyldiacylglycerol delta-7 desaturase, chloroplastic-like(LOC103954985)	LOC103954985	-0.0515184	-0.339751	-0.521714	-0.775388	-0.220156	0.790664	0.937256	0.675661	0.98545	0.976249	0.983819	0.984775	0.987243	0.98515	0.988227	0.947188	0.92954	0.93042	0.967263	0.986577	0.386479	0.990353	-0.381668	-0.208768	-0.621009	-0.61198	-0.66663	-0.601019	0.958383	0.10988	0.993785	0.438616	-0.286846	0.673998	0.941305	0.984747	0.944423	0.967432	0.97938	0.987928	0.256251	0.0826933	0.99808	0.868519	0.0213393	0.929614	0.948579
XM_009366844	armadillo repeat-containing protein 3(LOC103954987)	LOC103954987	-0.0905364	0.135638	-0.0762947	-0.398096	0.26036	0.956149	0.942683	0.644277	0.875417	0.855899	0.903426	0.825304	0.899917	0.910963	0.93549	0.933968	0.967527	0.794275	0.863265	0.901935	0.651989	0.91002	0.0110069	0.232727	-0.16764	-0.187697	-0.254512	-0.199204	0.950381	-0.366436	0.869879	0.814427	0.201365	0.908037	0.974496	0.893073	0.906114	0.953609	0.911952	0.892292	0.548828	0.557037	0.861245	0.871923	0.401866	0.961138	0.93252
XM_009366851	protein argonaute 16(LOC103954992)	LOC103954992	0.109707	0.123062	-0.0646509	-0.407742	0.254811	0.983348	0.969126	0.552307	0.895444	0.880689	0.916211	0.862556	0.886108	0.917912	0.933329	0.889595	0.923615	0.863141	0.908151	0.908672	0.486505	0.923442	0.0649328	0.274309	-0.200218	-0.190816	-0.282842	-0.158822	0.972501	-0.286342	0.862088	0.783135	0.0978551	0.810099	0.970566	0.905883	0.937966	0.933941	0.915902	0.909684	0.37263	0.497231	0.861789	0.938863	0.471075	0.984596	0.941697
XM_009366861	protein disulfide isomerase-like 2-3(LOC103955002)	LOC103955002	-0.0108942	-0.1085	-0.290853	-0.607693	0.0306282	0.925268	0.994695	0.72579	0.972272	0.965515	0.984235	0.941571	0.96718	0.985268	0.980129	0.960807	0.965612	0.926953	0.966648	0.981325	0.493915	0.982439	-0.189069	0.0568881	-0.402088	-0.418113	-0.49745	-0.366029	0.995045	-0.185016	0.949555	0.679716	-0.0635157	0.777621	0.997639	0.979832	0.98735	0.960825	0.986845	0.978442	0.371697	0.323947	0.936556	0.946745	0.241243	0.993062	0.996222
XM_009366871	probable lipid-A-disaccharide synthase, mitochondrial(LOC103955009)	LOC103955009	-0.0216428	-0.315992	-0.485845	-0.762494	-0.183496	0.829237	0.968523	0.734114	0.999442	0.996296	0.998987	0.989508	0.989666	0.998179	0.985974	0.954389	0.936511	0.959055	0.987581	0.998985	0.389254	0.997682	-0.366658	-0.148358	-0.592305	-0.597985	-0.666266	-0.545591	0.976307	0.0239599	0.988267	0.501355	-0.265504	0.673162	0.963761	0.999649	0.979591	0.95303	0.99682	0.999664	0.258747	0.114587	0.980957	0.915917	0.0576553	0.956155	0.981598
XM_009366887	glycine-rich protein-like(LOC103955024)	LOC103955024	0.00592427	-0.592694	-0.452504	-0.134721	-0.701618	-0.849669	-0.671056	-0.466653	-0.483321	-0.472006	-0.531067	-0.389913	-0.494819	-0.537185	-0.545887	-0.591784	-0.663362	-0.440264	-0.497197	-0.519994	-0.652777	-0.521972	-0.429155	-0.695695	-0.380532	-0.319437	-0.236054	-0.369948	-0.638957	0.836179	-0.42704	-0.995296	-0.625651	-0.7936	-0.697663	-0.512875	-0.612358	-0.571386	-0.551484	-0.503912	-0.610401	-0.867649	-0.390391	-0.659277	-0.708487	-0.699826	-0.643066
XM_009366901	fasciclin-like arabinogalactan protein 7(LOC103955034)	LOC103955034	-0.358696	-0.283421	-0.48715	-0.717672	-0.167466	0.751976	0.887503	0.863939	0.927877	0.917061	0.939637	0.888984	0.975257	0.948639	0.95166	0.993013	0.974833	0.806992	0.874588	0.949789	0.653604	0.936999	-0.444796	-0.212446	-0.514897	-0.570718	-0.594136	-0.592337	0.901845	-0.114115	0.963554	0.535956	-0.0809898	0.812105	0.933925	0.940266	0.889305	0.949019	0.952558	0.93241	0.546171	0.21085	0.942005	0.768965	-0.0618893	0.880385	0.929474
XM_009366904	fruit protein pKIWI501(LOC103955037)	LOC103955037	-0.0085343	0.0192845	-0.186785	-0.501132	0.143255	0.93998	0.963977	0.598986	0.925289	0.906719	0.943806	0.896739	0.935822	0.948596	0.972368	0.938664	0.962361	0.86261	0.91968	0.941791	0.536164	0.954615	-0.0566083	0.13319	-0.29884	-0.292792	-0.363615	-0.300003	0.979245	-0.195842	0.919418	0.710882	0.0441494	0.838174	0.981165	0.935755	0.936457	0.980482	0.944679	0.939397	0.419646	0.427117	0.92268	0.902267	0.344143	0.978202	0.949561
XM_009366920	thymidine kinase a(LOC103955051)	LOC103955051	-0.019072	-0.243542	-0.423151	-0.712146	-0.110997	0.864829	0.979617	0.715019	0.99469	0.98825	0.998568	0.980019	0.989127	0.998961	0.994159	0.962352	0.953571	0.949093	0.984177	0.998049	0.427752	0.999664	-0.301178	-0.0849828	-0.53208	-0.535931	-0.605919	-0.495005	0.988693	-0.0287172	0.984016	0.556583	-0.197744	0.718417	0.979575	0.997276	0.98228	0.969688	0.997198	0.997957	0.298939	0.187475	0.978503	0.924723	0.123425	0.972905	0.986856
XM_009366922	probable serine/threonine-protein kinase WNK11(LOC103955052)	LOC103955052	0.131851	-0.181636	0.0445787	0.346706	-0.291341	-0.924053	-0.893966	-0.570053	-0.828393	-0.801176	-0.859438	-0.780744	-0.868988	-0.870193	-0.913794	-0.909684	-0.950732	-0.727971	-0.810062	-0.860376	-0.683277	-0.874091	-0.0537138	-0.232079	0.124402	0.134058	0.186644	0.193286	-0.913525	0.345677	-0.841982	-0.793402	-0.253317	-0.931958	-0.939545	-0.847814	-0.847105	-0.950734	-0.867683	-0.849612	-0.586624	-0.58851	-0.84339	-0.806119	-0.413341	-0.921117	-0.879353
XM_009366927	glucan endo-1,3-beta-glucosidase 1(LOC103955056)	LOC103955056	-0.0583987	-0.328854	-0.499536	-0.771477	-0.196279	0.819132	0.963833	0.763831	0.997958	0.995423	0.997984	0.984712	0.992449	0.997775	0.98369	0.961661	0.941373	0.950969	0.98159	0.998982	0.412494	0.995014	-0.391955	-0.165361	-0.597423	-0.611149	-0.6756	-0.559567	0.970557	0.0111686	0.989851	0.500876	-0.259474	0.680776	0.96285	0.999102	0.976412	0.950642	0.997638	0.997665	0.283699	0.111775	0.979057	0.905722	0.0316298	0.95007	0.982006
XM_009366930	WRKY transcription factor 1(LOC103955058)	LOC103955058	0.347663	0.634741	0.789811	0.8101	0.60499	-0.236659	-0.475791	-0.430047	-0.650032	-0.630621	-0.632356	-0.688857	-0.708124	-0.641572	-0.677484	-0.653269	-0.601521	-0.532826	-0.584171	-0.652605	-0.251626	-0.655405	0.663576	0.690545	0.781308	0.755166	0.71174	0.893876	-0.539381	-0.555543	-0.753159	0.135248	0.48244	-0.376927	-0.519668	-0.642506	-0.497777	-0.687838	-0.625465	-0.649475	-0.162737	0.322619	-0.78419	-0.338328	0.472688	-0.466272	-0.518855
XM_009366935	pentatricopeptide repeat-containing protein At5g65560-like(LOC103955061)	LOC103955061	0.583993	0.878396	0.944456	0.837285	0.869318	0.145686	-0.175646	-0.583451	-0.402585	-0.407293	-0.374147	-0.426658	-0.465841	-0.381141	-0.362455	-0.427728	-0.330067	-0.283916	-0.309512	-0.400391	-0.178882	-0.367826	0.968545	0.934863	0.844175	0.898311	0.817981	0.968279	-0.209546	-0.549254	-0.506958	0.402813	0.588298	-0.0854522	-0.221096	-0.394218	-0.24053	-0.336386	-0.380766	-0.384614	-0.1312	0.601872	-0.494926	-0.0390874	0.874283	-0.133446	-0.275353
XM_009368039	uncharacterized protein At4g38062-like(LOC103956102)	LOC103956102	-0.0216428	-0.315992	-0.485845	-0.762494	-0.183496	0.829237	0.968523	0.734114	0.999442	0.996296	0.998987	0.989508	0.989666	0.998179	0.985974	0.954389	0.936511	0.959055	0.987581	0.998985	0.389254	0.997682	-0.366658	-0.148358	-0.592305	-0.597985	-0.666266	-0.545591	0.976307	0.0239599	0.988267	0.501355	-0.265504	0.673162	0.963761	0.999649	0.979591	0.95303	0.99682	0.999664	0.258747	0.114587	0.980957	0.915917	0.0576553	0.956155	0.981598
XM_009375763	probable protein ABIL5(LOC103962982)	LOC103962982	-0.0643216	-0.21796	-0.405439	-0.694181	-0.0863824	0.870657	0.978018	0.734455	0.989004	0.980816	0.995939	0.968323	0.992075	0.997951	0.996611	0.975346	0.9691	0.9311	0.973326	0.996553	0.478438	0.997137	-0.293955	-0.0729161	-0.504926	-0.516098	-0.581333	-0.486536	0.987739	-0.0680675	0.983996	0.583557	-0.152018	0.754682	0.986089	0.994055	0.977161	0.9781	0.997036	0.993658	0.352698	0.224761	0.976363	0.913745	0.128168	0.973403	0.987765
XM_009375769	probable plastidic glucose transporter 2(LOC103962987)	LOC103962987	-0.442201	-0.736449	-0.669904	-0.354543	-0.827703	-0.767626	-0.521739	-0.0503283	-0.294268	-0.287494	-0.332041	-0.237413	-0.242046	-0.32773	-0.334607	-0.289681	-0.380026	-0.35726	-0.366553	-0.307495	-0.252369	-0.330704	-0.725432	-0.89848	-0.521043	-0.534537	-0.411517	-0.640764	-0.484301	0.714623	-0.184942	-0.877205	-0.548099	-0.492645	-0.491176	-0.310899	-0.458846	-0.344722	-0.333634	-0.314185	-0.217666	-0.807871	-0.174903	-0.603969	-0.938401	-0.556544	-0.442826
XM_009375782	ABC transporter G family member 32-like(LOC103962994)	LOC103962994	0.115282	0.956842	0.978505	0.922712	0.930717	0.0627978	-0.274268	-0.370742	-0.500961	-0.514256	-0.453205	-0.572941	-0.487075	-0.446924	-0.412711	-0.367785	-0.268378	-0.491563	-0.463789	-0.466444	0.212439	-0.452449	0.881097	0.891368	0.9873	0.961696	0.938298	0.944535	-0.305642	-0.807949	-0.548267	0.499635	0.883076	0.124458	-0.249567	-0.473957	-0.352509	-0.347397	-0.436653	-0.477242	0.293852	0.775874	-0.562575	-0.224438	0.738091	-0.225632	-0.332878
XM_009377945	kinesin-like protein KIN-4C(LOC103964942)	LOC103964942	-0.0237563	-0.33372	-0.50197	-0.774469	-0.201986	0.818788	0.964015	0.734936	0.99949	0.996759	0.997979	0.991165	0.989382	0.997014	0.983976	0.951893	0.931964	0.959513	0.986989	0.998244	0.380131	0.996566	-0.382254	-0.166077	-0.607469	-0.612722	-0.679853	-0.560019	0.972246	0.0407855	0.989275	0.485137	-0.282105	0.662673	0.958653	0.9991	0.976777	0.949781	0.995499	0.999143	0.249282	0.09616	0.982211	0.91107	0.040701	0.950626	0.978305
XM_009377951	MADS-box protein AGL24-like(LOC103964948)	LOC103964948	0.0792373	0.972491	0.965061	0.872871	0.96068	0.175933	-0.161828	-0.280583	-0.395242	-0.411551	-0.343301	-0.475167	-0.374132	-0.335375	-0.296937	-0.247293	-0.144058	-0.401916	-0.362741	-0.355923	0.311844	-0.341717	0.873694	0.912012	0.968113	0.93672	0.90843	0.912381	-0.191494	-0.859608	-0.439491	0.601217	0.918015	0.247258	-0.129488	-0.365273	-0.245074	-0.227274	-0.324698	-0.369162	0.381745	0.849165	-0.455689	-0.125898	0.776745	-0.110621	-0.219474
XM_009377952	MADS-box protein AGL24-like(LOC103964948)	LOC103964948	0.450036	-0.422222	-0.190167	0.0243462	-0.48579	-0.712778	-0.600703	-0.497989	-0.505689	-0.467308	-0.556712	-0.421492	-0.610118	-0.578998	-0.650072	-0.727908	-0.788707	-0.329602	-0.452893	-0.566221	-0.916727	-0.572748	-0.182898	-0.327894	-0.208898	-0.150718	-0.153524	0.00541845	-0.624092	0.598786	-0.565045	-0.813373	-0.623677	-0.981695	-0.704443	-0.541461	-0.528289	-0.737118	-0.582353	-0.535879	-0.87804	-0.788676	-0.554621	-0.46004	-0.401999	-0.644816	-0.601881
XM_009377955	MADS-box protein AGL24-like(LOC103964950)	LOC103964950	-0.150151	0.698161	0.759506	0.774917	0.673086	-0.137483	-0.380504	-0.0976323	-0.553663	-0.548858	-0.51319	-0.643929	-0.526173	-0.507057	-0.517346	-0.390122	-0.33293	-0.567614	-0.549395	-0.519319	0.262078	-0.537129	0.543489	0.640816	0.842321	0.740269	0.745576	0.773953	-0.433393	-0.824171	-0.591909	0.357468	0.776583	0.0155203	-0.345688	-0.525355	-0.422261	-0.482354	-0.483156	-0.543784	0.360137	0.570873	-0.645433	-0.351772	0.381885	-0.360471	-0.383863
XM_009377958	MADS-box protein AGL24-like(LOC103964952)	LOC103964952	0.183221	0.784923	0.889001	0.895115	0.751062	-0.159132	-0.443979	-0.386643	-0.6417	-0.635228	-0.609048	-0.702457	-0.660422	-0.610356	-0.61873	-0.56512	-0.494371	-0.580931	-0.595107	-0.624783	-0.0199282	-0.625107	0.745664	0.773242	0.908468	0.866763	0.841097	0.935405	-0.497089	-0.70975	-0.716196	0.283088	0.697905	-0.172448	-0.450752	-0.623411	-0.489479	-0.594178	-0.594064	-0.631673	0.0762771	0.526041	-0.746879	-0.350748	0.553496	-0.41874	-0.486025
XM_009380829	12-oxophytodienoate reductase 2-like(LOC103967564)	LOC103967564	0.747301	0.0871826	0.311935	0.429408	0.0288119	-0.499855	-0.569203	-0.773795	-0.602152	-0.574677	-0.633064	-0.53266	-0.729553	-0.656386	-0.700155	-0.823619	-0.822342	-0.383146	-0.502884	-0.655706	-0.912979	-0.637971	0.364776	0.20058	0.225872	0.3239	0.274666	0.484759	-0.599976	0.291005	-0.706729	-0.495867	-0.268557	-0.878127	-0.686671	-0.630896	-0.543467	-0.759287	-0.662954	-0.617327	-0.863916	-0.374603	-0.681359	-0.374801	0.139604	-0.582068	-0.63098
XM_009381102	UDP-glycosyltransferase 88F4-like(LOC103967781)	LOC103967781	0.193403	0.993348	0.956463	0.80647	0.998572	0.341533	-0.00209889	-0.289257	-0.24463	-0.266093	-0.192777	-0.315076	-0.235039	-0.18602	-0.136863	-0.125895	-0.0134381	-0.240615	-0.199632	-0.208379	0.308638	-0.183199	0.927262	0.96049	0.915344	0.913748	0.864514	0.886568	-0.0237392	-0.817678	-0.296526	0.68857	0.882014	0.342523	0.0207446	-0.216941	-0.0930665	-0.0657197	-0.180708	-0.215046	0.353943	0.899878	-0.299041	0.0399452	0.892361	0.0552611	-0.0775956
XM_009381195	receptor homology region, transmembrane domain- and RING domain-containing protein 2-like(LOC103967866)	LOC103967866	-0.228666	-0.545061	-0.712874	-0.89636	-0.43881	0.620496	0.839269	0.771222	0.943636	0.939612	0.934409	0.945551	0.962823	0.937276	0.928451	0.922091	0.876794	0.863251	0.900133	0.94425	0.388779	0.93459	-0.61653	-0.443903	-0.762938	-0.780668	-0.80421	-0.780045	0.862243	0.221817	0.977424	0.263635	-0.404537	0.590184	0.855594	0.941354	0.866688	0.899523	0.934415	0.939335	0.267059	-0.102845	0.971852	0.743205	-0.246891	0.818048	0.881887
XM_009381203	receptor homology region, transmembrane domain- and RING domain-containing protein 2-like(LOC103967866)	LOC103967866	0.208978	0.283511	0.495687	0.71525	0.184846	-0.739982	-0.869156	-0.64218	-0.923696	-0.902988	-0.929363	-0.916756	-0.962549	-0.937587	-0.96766	-0.946347	-0.936763	-0.819551	-0.884638	-0.938282	-0.512921	-0.944919	0.365262	0.235678	0.557769	0.552585	0.57702	0.620637	-0.906563	-0.0934388	-0.969564	-0.430384	0.173841	-0.756019	-0.905643	-0.928873	-0.861714	-0.977981	-0.929337	-0.932575	-0.395532	-0.149259	-0.981044	-0.758222	0.00552239	-0.873053	-0.884935
XM_009381306	chlorophyll a-b binding protein CP24 10A, chloroplastic(LOC103967973)	LOC103967973	0.0447067	0.123372	-0.0581981	-0.40529	0.262819	0.984101	0.972462	0.651358	0.891849	0.882087	0.91522	0.844349	0.885442	0.917079	0.919135	0.904268	0.934124	0.853521	0.898618	0.908077	0.545259	0.913698	0.0297125	0.286676	-0.178056	-0.19695	-0.288879	-0.141296	0.964538	-0.382499	0.852712	0.828576	0.139386	0.828586	0.977584	0.905461	0.946009	0.912981	0.920828	0.903855	0.436602	0.522719	0.836846	0.940304	0.444792	0.982515	0.957049
XM_018646625	No data	No data	-0.0814813	-0.259038	-0.44115	-0.723463	-0.126271	0.851574	0.973443	0.764299	0.992575	0.986847	0.99767	0.971843	0.994688	0.999199	0.991921	0.976298	0.964247	0.935183	0.974488	0.998813	0.471219	0.996178	-0.338503	-0.108322	-0.535796	-0.553131	-0.616784	-0.514724	0.980881	-0.0551193	0.987213	0.561175	-0.181477	0.736186	0.980291	0.996974	0.977896	0.968065	0.999463	0.995254	0.345359	0.189481	0.975967	0.908876	0.085207	0.964887	0.988821
XM_018649364	No data	No data	0.06012	-0.201997	-0.376492	-0.678084	-0.0681984	0.887897	0.986353	0.659629	0.989318	0.982705	0.992977	0.978713	0.973386	0.991859	0.988283	0.94014	0.937188	0.959791	0.989315	0.989832	0.382607	0.995876	-0.237357	-0.030012	-0.502919	-0.493979	-0.573924	-0.444099	0.994618	-0.0283944	0.968498	0.571733	-0.194832	0.70075	0.977506	0.990516	0.985907	0.962589	0.988644	0.993418	0.251972	0.206467	0.967528	0.946147	0.188792	0.982066	0.983221
XM_018649624	No data	No data	0.0428374	0.941882	0.956565	0.901157	0.918953	0.0685089	-0.260694	-0.299331	-0.484426	-0.497153	-0.434704	-0.564549	-0.461573	-0.427028	-0.395542	-0.33197	-0.235674	-0.489817	-0.456019	-0.446138	0.27554	-0.436963	0.838462	0.870452	0.979573	0.937807	0.919922	0.918593	-0.294094	-0.847297	-0.526243	0.523058	0.90573	0.163535	-0.227708	-0.454982	-0.337499	-0.329504	-0.414318	-0.461101	0.358111	0.790003	-0.547559	-0.223007	0.703218	-0.213934	-0.310139
XM_018651330	No data	No data	0.206074	-0.720635	-0.571724	-0.32454	-0.791873	-0.688162	-0.464781	-0.370047	-0.271345	-0.249451	-0.329709	-0.163789	-0.32732	-0.34389	-0.379264	-0.465485	-0.549032	-0.175937	-0.261607	-0.32539	-0.776336	-0.32697	-0.501022	-0.712647	-0.562464	-0.484386	-0.443109	-0.449811	-0.444048	0.921415	-0.254781	-0.954695	-0.827467	-0.810486	-0.530651	-0.309577	-0.388431	-0.44248	-0.358438	-0.298675	-0.769538	-0.958599	-0.219749	-0.412859	-0.677718	-0.506861	-0.444044
XM_018652447	No data	No data	-0.0591394	-0.0239051	-0.219942	-0.539583	0.111194	0.941703	0.983258	0.716588	0.945381	0.93396	0.963755	0.905514	0.953593	0.967568	0.972837	0.964536	0.979096	0.882698	0.934989	0.961861	0.570173	0.96439	-0.127897	0.115092	-0.320662	-0.342107	-0.415583	-0.314312	0.986019	-0.260814	0.930594	0.737092	0.0385389	0.839017	0.999056	0.95728	0.965481	0.967539	0.969482	0.955438	0.454654	0.413826	0.917546	0.923344	0.291607	0.988574	0.982825
'Harrow Sweet', high chilling reqiuremnets
Transcript ID	Gene Name	OFFICIAL_GENE_SYMBOL	Ketoglutaric acid	Acetic acid	Acetoacetate	Adenine	Allantoin	Alpha-linolenic acid	Arginine	Ascorbic acid	Asparagine	Aspartic acid	Caffeic acid	Citramalic acid	Citric acid	Cytidine	DGDG 32:1	DGDG 34:1	DGDG 36:4	Dihydroxyacetone	Dihydroxyacetone dimer	D-Sorbitol	Fumaric acid	GABA	Glucose 1-phosphate	Glutamic acid	Glutamine	Glyconic acid	Guanine	Guanosine	Leucine	lysoPC 18:2	Malic acid	Methylmalonic acid	Myo-Inositol	PC 32:3	PC 34:2	PC 34:3	PC 36:1	PC 36:2	PC 36:4	PC 38:3	PC 38:6	PE 36:2	Phenylalanine	Phenylpyruvic acid	PI 36:6	Proline	Pyruvic acid
XM_009354267	uncharacterized LOC103943894(LOC103943894)	LOC103943894	-0.0110365	0.602035	0.501968	0.488701	0.602346	0.437579	0.140115	0.664744	0.56544	0.117268	-0.716067	0.592028	0.0729587	0.423493	-0.450468	-0.0606273	-0.552179	0.854199	-0.60335	-0.479012	0.275676	0.509055	0.581695	0.477208	0.667232	0.68235	0.66651	0.408249	0.598315	-0.837399	0.223746	0.468651	0.459071	-0.651858	-0.596861	-0.574674	-0.509496	-0.529154	-0.682919	-0.616772	-0.70636	-0.657942	0.553539	0.4283	-0.556395	0.611517	-0.100163
XM_009354274	protein phosphatase 2C 56-like(LOC103943902)	LOC103943902	0.152797	-0.721	-0.618232	-0.604599	-0.797476	-0.530128	-0.357556	-0.782794	-0.773952	-0.380952	0.815783	-0.730396	-0.15402	-0.592082	0.519185	0.111754	0.772312	-0.785297	0.793876	0.674444	-0.157291	-0.691988	-0.705907	-0.74286	-0.801448	-0.702863	-0.795503	-0.5245	-0.723854	0.959279	-0.066282	-0.510361	-0.511426	0.740632	0.718343	0.664035	0.683597	0.676713	0.817614	0.733831	0.81936	0.76338	-0.685912	-0.41872	0.491965	-0.751981	0.109295
XM_009354276	uncharacterized LOC103943904(LOC103943904)	LOC103943904	0.306438	0.968424	0.943653	0.874328	0.815965	0.854176	0.0548116	0.989184	0.524794	0.00844619	-0.435526	0.957959	-0.275413	0.798543	-0.836386	-0.659578	-0.752369	0.651175	-0.756148	-0.377541	0.589089	0.931002	0.201123	0.643682	0.977084	0.936855	0.984022	0.749309	0.971803	-0.671201	0.474194	0.871309	0.916561	-0.488279	-0.486999	-0.442133	-0.54698	-0.47898	-0.538042	-0.37649	-0.535613	-0.578677	0.88698	0.78538	-0.813218	0.970063	0.489051
XM_009354285	protein IQ-DOMAIN 14-like(LOC103943914)	LOC103943914	0.134883	0.745882	0.699763	0.568589	0.549677	0.547723	-0.199392	0.818598	0.331933	-0.0918825	-0.364588	0.720944	-0.404842	0.44648	-0.831925	-0.50985	-0.694906	0.918198	-0.490197	-0.464202	0.439411	0.682921	0.257786	0.407037	0.786372	0.947796	0.80683	0.396119	0.75565	-0.655689	0.350039	0.618823	0.765736	-0.697116	-0.662881	-0.666109	-0.644946	-0.628246	-0.666833	-0.558232	-0.691897	-0.749448	0.594	0.541231	-0.879149	0.756365	0.309577
XM_009354287	mitogen-activated protein kinase kinase 6(LOC103943916)	LOC103943916	0.261123	0.980578	0.955838	0.892189	0.858559	0.865555	0.129272	0.998452	0.579381	0.0902885	-0.458539	0.97671	-0.233262	0.836167	-0.826991	-0.654702	-0.793916	0.601844	-0.799928	-0.419715	0.541215	0.963172	0.233029	0.710717	0.992526	0.911602	0.996999	0.773823	0.985342	-0.689515	0.417998	0.865106	0.9064	-0.491365	-0.500452	-0.445593	-0.575743	-0.500703	-0.556563	-0.39328	-0.546952	-0.584702	0.909246	0.767122	-0.764436	0.988011	0.473424
XM_009354290	uncharacterized LOC103943918(LOC103943918)	LOC103943918	0.246157	-0.452394	-0.325715	-0.360427	-0.602118	-0.282396	-0.38093	-0.517806	-0.70569	-0.369432	0.868932	-0.460744	-0.347732	-0.356905	0.222496	-0.215557	0.533336	-0.748648	0.634205	0.589042	-0.0170149	-0.389985	-0.794844	-0.561198	-0.544178	-0.462277	-0.532384	-0.327103	-0.448129	0.911964	0.0255914	-0.269495	-0.213127	0.672331	0.62433	0.584233	0.519501	0.555785	0.739551	0.711145	0.753145	0.650426	-0.454829	-0.22283	0.279518	-0.477797	0.384628
XM_009354296	profilin-2(LOC103943920)	LOC103943920	0.157934	0.94447	0.889644	0.865469	0.908778	0.820172	0.277085	0.967766	0.712216	0.210269	-0.644893	0.947412	-0.0388706	0.831756	-0.705658	-0.465168	-0.791942	0.641867	-0.874054	-0.49176	0.451913	0.917016	0.420859	0.776341	0.976113	0.843575	0.972801	0.774506	0.945392	-0.823548	0.338214	0.803737	0.795248	-0.54621	-0.545129	-0.479693	-0.586436	-0.529304	-0.635251	-0.48954	-0.626163	-0.619029	0.906018	0.711749	-0.660101	0.956454	0.278501
XM_009354934	uncharacterized GPI-anchored protein At4g28100-like(LOC103944472)	LOC103944472	0.0124561	0.607208	0.529508	0.437779	0.494711	0.402178	-0.106994	0.689608	0.386744	-0.0173473	-0.509622	0.585635	-0.209893	0.331055	-0.641944	-0.24792	-0.60644	0.956359	-0.464674	-0.494634	0.312405	0.523798	0.428029	0.371147	0.668571	0.816072	0.68261	0.296964	0.612387	-0.733484	0.248671	0.468647	0.569262	-0.731105	-0.678059	-0.682747	-0.605088	-0.620507	-0.707616	-0.635448	-0.739429	-0.750015	0.485687	0.411348	-0.735692	0.619946	0.0589179
XM_009354936	cytochrome b6-f complex iron-sulfur subunit, chloroplastic-like(LOC103944475)	LOC103944475	0.177275	0.942279	0.893234	0.843312	0.863026	0.804406	0.177834	0.973275	0.642447	0.143523	-0.579516	0.939451	-0.13691	0.790077	-0.767194	-0.52018	-0.796501	0.695606	-0.818806	-0.486226	0.477708	0.910355	0.369052	0.722875	0.972467	0.894654	0.974459	0.731445	0.945429	-0.791142	0.363298	0.804912	0.831329	-0.574467	-0.569902	-0.516099	-0.609042	-0.553698	-0.641619	-0.495038	-0.637786	-0.649648	0.877952	0.711751	-0.732252	0.953504	0.32751
XM_009354947	zinc finger protein CONSTANS-LIKE 2-like(LOC103944487)	LOC103944487	0.0915503	-0.555534	-0.479627	-0.353839	-0.437372	-0.314445	0.155646	-0.654365	-0.345392	-0.0232365	0.450028	-0.535369	0.277281	-0.248713	0.682365	0.255346	0.658084	-0.98859	0.399477	0.577369	-0.212427	-0.496063	-0.434883	-0.357519	-0.628721	-0.819106	-0.647827	-0.190686	-0.567226	0.713789	-0.141506	-0.382954	-0.541427	0.81333	0.766155	0.779485	0.697058	0.71608	0.770852	0.710328	0.803078	0.829219	-0.405587	-0.306718	0.737604	-0.579659	-0.0359674
XM_009354984	transcription factor CPC-like(LOC103944518)	LOC103944518	0.176726	0.863722	0.845882	0.697567	0.649506	0.680465	-0.153171	0.919706	0.361873	-0.0320399	-0.270397	0.846628	-0.486579	0.596248	-0.948237	-0.7083	-0.805553	0.777301	-0.569495	-0.478718	0.470929	0.848214	0.152168	0.527891	0.888876	0.99045	0.909854	0.516201	0.878511	-0.597999	0.350694	0.726211	0.895715	-0.641552	-0.639636	-0.625393	-0.692101	-0.637471	-0.631957	-0.491982	-0.639474	-0.725459	0.709283	0.617474	-0.898324	0.879577	0.491748
XM_009354991	uncharacterized LOC103944526(LOC103944526)	LOC103944526	0.24867	0.952921	0.911886	0.860255	0.843201	0.83001	0.126454	0.978197	0.594331	0.0709672	-0.533656	0.945719	-0.181033	0.794678	-0.78217	-0.56436	-0.759246	0.683969	-0.795045	-0.423207	0.541751	0.910314	0.302419	0.679438	0.972932	0.910371	0.976281	0.746768	0.954668	-0.746579	0.430938	0.839953	0.863439	-0.528084	-0.521118	-0.471444	-0.562688	-0.504428	-0.588712	-0.436165	-0.587024	-0.607837	0.885664	0.755817	-0.767506	0.957516	0.387813
XM_009354995	protein DETOXIFICATION 40(LOC103944529)	LOC103944529	0.00888713	0.915213	0.857298	0.852913	0.972463	0.789919	0.470342	0.932949	0.833057	0.427673	-0.701014	0.935624	0.0987511	0.873774	-0.627145	-0.392774	-0.858626	0.500686	-0.946423	-0.592671	0.285225	0.938234	0.516358	0.913491	0.958397	0.726704	0.948139	0.786114	0.919313	-0.852574	0.158075	0.72834	0.70604	-0.545462	-0.568259	-0.48035	-0.638434	-0.570884	-0.670792	-0.532706	-0.644759	-0.617439	0.9073	0.610895	-0.487452	0.942745	0.185159
XM_009355089	BTB/POZ domain-containing protein At3g22104-like(LOC103944610)	LOC103944610	0.164446	0.90743	0.865137	0.772213	0.771609	0.740458	0.0289259	0.954531	0.531245	0.0652629	-0.476255	0.897116	-0.279809	0.693345	-0.846536	-0.577341	-0.805697	0.778621	-0.714155	-0.500985	0.472668	0.874842	0.307488	0.635563	0.940269	0.951732	0.95074	0.627454	0.915254	-0.739597	0.357862	0.765159	0.854062	-0.636463	-0.627336	-0.592963	-0.660259	-0.611209	-0.667204	-0.52645	-0.671436	-0.711146	0.80099	0.667016	-0.819111	0.920949	0.369625
XM_009365921	protein trichome birefringence-like 10(LOC103954117)	LOC103954117	-0.0270218	-0.592786	-0.487139	-0.530895	-0.654211	-0.476516	-0.286059	-0.633219	-0.646562	-0.164788	0.806355	-0.589106	-0.245066	-0.491408	0.30962	-0.0366637	0.472036	-0.730017	0.674258	0.405174	-0.287747	-0.491079	-0.620952	-0.516217	-0.650102	-0.572569	-0.639349	-0.496808	-0.581804	0.849794	-0.24712	-0.485211	-0.392501	0.531896	0.477687	0.437982	0.388933	0.406466	0.599404	0.533632	0.616175	0.533566	-0.598507	-0.463606	0.429607	-0.594961	0.159865
XM_009365929	mitogen-activated protein kinase kinase kinase NPK1-like(LOC103954127)	LOC103954127	0.249262	0.974007	0.949143	0.876904	0.844313	0.850426	0.105619	0.996214	0.564771	0.0836603	-0.446319	0.96909	-0.256391	0.816856	-0.842698	-0.660337	-0.802267	0.6242	-0.783546	-0.432535	0.533042	0.957278	0.231503	0.699732	0.988098	0.923829	0.994133	0.751717	0.979874	-0.688075	0.409199	0.85396	0.908315	-0.5127	-0.520821	-0.469402	-0.593929	-0.520765	-0.571304	-0.409827	-0.563231	-0.605265	0.894232	0.75377	-0.779891	0.982767	0.473365
XM_009365934	RAN GTPase-activating protein 2-like(LOC103954132)	LOC103954132	0.29006	0.989966	0.963689	0.922599	0.8874	0.895516	0.183684	0.998092	0.61304	0.100557	-0.495128	0.988022	-0.171137	0.874706	-0.780801	-0.628332	-0.764975	0.556631	-0.835404	-0.38538	0.561829	0.967112	0.242877	0.72904	0.997399	0.879554	0.997978	0.821717	0.99158	-0.69687	0.442358	0.887227	0.89424	-0.441401	-0.450504	-0.388373	-0.526315	-0.44916	-0.521462	-0.355569	-0.509328	-0.534628	0.939732	0.797142	-0.726401	0.99352	0.462684
XM_009365935	40S ribosomal protein S16-like(LOC103954133)	LOC103954133	0.291579	0.995057	0.974042	0.939917	0.904947	0.912583	0.223277	0.99586	0.628265	0.130569	-0.484425	0.996702	-0.151259	0.904071	-0.766111	-0.640178	-0.766688	0.491466	-0.852954	-0.376282	0.551781	0.983848	0.228297	0.755621	0.998619	0.850638	0.997374	0.847297	0.996745	-0.676964	0.428876	0.89326	0.89132	-0.40419	-0.421273	-0.352619	-0.511794	-0.427153	-0.49481	-0.325626	-0.477285	-0.501699	0.955121	0.799679	-0.689458	0.9994	0.478496
XM_009365941	uncharacterized LOC103954139(LOC103954139)	LOC103954139	0.25858	0.978877	0.952998	0.889044	0.856862	0.862103	0.126822	0.997802	0.579535	0.0889527	-0.46267	0.974705	-0.232553	0.831984	-0.82667	-0.649886	-0.793762	0.61039	-0.798619	-0.422377	0.540263	0.960021	0.238026	0.70845	0.991688	0.913712	0.996268	0.770078	0.983597	-0.693989	0.417613	0.862711	0.90449	-0.497084	-0.505064	-0.450858	-0.578003	-0.504206	-0.561321	-0.398831	-0.552371	-0.589516	0.906756	0.765178	-0.766903	0.98635	0.467927
XM_009365989	protein FANTASTIC FOUR 1-like(LOC103954184)	LOC103954184	-0.0607024	0.753652	0.681671	0.784065	0.973596	0.707645	0.776822	0.73715	0.957062	0.603906	-0.841629	0.792396	0.478679	0.876488	-0.258167	-0.0908583	-0.670612	0.20254	-0.99182	-0.496036	0.139667	0.784597	0.631303	0.949979	0.794358	0.389076	0.764544	0.814717	0.747236	-0.829111	0.0413563	0.592057	0.429013	-0.328893	-0.358592	-0.241233	-0.419607	-0.359424	-0.518049	-0.409515	-0.477161	-0.376685	0.852177	0.504725	-0.112413	0.777599	-0.0507961
XM_009366831	nucleobase-ascorbate transporter 1(LOC103954975)	LOC103954975	0.191654	0.947607	0.904326	0.843035	0.84864	0.807686	0.140216	0.979405	0.611785	0.1188	-0.538856	0.943107	-0.184243	0.783991	-0.798248	-0.56	-0.801998	0.697333	-0.798812	-0.478935	0.49123	0.918246	0.332681	0.707179	0.97497	0.913664	0.979117	0.722873	0.952011	-0.765481	0.374438	0.812734	0.854473	-0.573638	-0.570809	-0.520335	-0.615928	-0.557731	-0.633614	-0.484216	-0.63022	-0.652609	0.873321	0.71715	-0.759178	0.95863	0.36554
XM_009366833	uncharacterized LOC103954977(LOC103954977)	LOC103954977	0.0509371	0.786032	0.792624	0.607957	0.581199	0.589864	-0.151648	0.843508	0.29846	0.0765748	-0.101851	0.779217	-0.565732	0.538044	-0.970313	-0.77649	-0.861463	0.619745	-0.486248	-0.542323	0.308446	0.838677	0.0725378	0.546225	0.812451	0.906616	0.837276	0.414553	0.810946	-0.466285	0.16997	0.612179	0.849138	-0.630008	-0.660138	-0.644284	-0.76378	-0.691827	-0.615087	-0.483029	-0.608678	-0.723445	0.613958	0.468601	-0.803511	0.818814	0.534189
XM_009366841	palmitoyl-monogalactosyldiacylglycerol delta-7 desaturase, chloroplastic-like(LOC103954983)	LOC103954983	0.254028	0.980226	0.950986	0.89583	0.871533	0.866692	0.155745	0.997526	0.603035	0.105659	-0.490834	0.977328	-0.199248	0.843176	-0.806514	-0.627011	-0.790538	0.604584	-0.816973	-0.424335	0.53591	0.959745	0.260211	0.722699	0.994124	0.901627	0.997029	0.783257	0.983936	-0.711097	0.41445	0.863499	0.892912	-0.492976	-0.500288	-0.443023	-0.570637	-0.497745	-0.563416	-0.401621	-0.553731	-0.583688	0.916047	0.767666	-0.748867	0.987494	0.447137
XM_009366842	palmitoyl-monogalactosyldiacylglycerol delta-7 desaturase, chloroplastic-like(LOC103954985)	LOC103954985	0.322931	0.994943	0.985744	0.951176	0.895434	0.929122	0.218466	0.987054	0.599932	0.118317	-0.426701	0.99757	-0.174627	0.919803	-0.766918	-0.684221	-0.749789	0.418204	-0.839204	-0.336619	0.565484	0.993347	0.165481	0.747977	0.989386	0.829028	0.988174	0.862073	0.996994	-0.617686	0.440412	0.905209	0.903096	-0.346152	-0.371186	-0.300428	-0.479732	-0.385935	-0.439358	-0.265176	-0.417727	-0.450649	0.958398	0.810868	-0.673529	0.997624	0.5328
XM_009366861	protein disulfide isomerase-like 2-3(LOC103955002)	LOC103955002	0.221267	0.959786	0.913798	0.881843	0.889475	0.844919	0.217327	0.97946	0.661541	0.141177	-0.591081	0.958361	-0.0991322	0.834965	-0.737692	-0.5224	-0.769918	0.638956	-0.848537	-0.441975	0.510881	0.924996	0.352465	0.737266	0.982354	0.87079	0.98129	0.784471	0.960306	-0.779953	0.398242	0.838466	0.836232	-0.513859	-0.511606	-0.451042	-0.557725	-0.496785	-0.594093	-0.4417	-0.587021	-0.592439	0.913201	0.751793	-0.706001	0.966594	0.346162
XM_009366898	fimbrin-5(LOC103955033)	LOC103955033	-0.288793	0.249891	0.184023	0.374928	0.65339	0.293735	0.988939	0.203408	0.840938	0.78579	-0.730488	0.310526	0.832878	0.561188	0.308627	0.353483	-0.28997	-0.305464	-0.720657	-0.328263	-0.258456	0.328459	0.626847	0.756921	0.288781	-0.232065	0.243558	0.517012	0.23888	-0.527619	-0.301613	0.122162	-0.131908	-0.00252908	-0.0501813	0.0732977	-0.100988	-0.0654285	-0.218527	-0.195103	-0.162205	-0.00212637	0.448445	0.0726094	0.499013	0.278724	-0.39912
XM_009366899	fimbrin-5(LOC103955033)	LOC103955033	-0.370626	-0.821159	-0.840733	-0.904622	-0.837654	-0.890258	-0.471632	-0.750991	-0.594559	-0.223235	0.342087	-0.843227	-0.0954819	-0.953325	0.409745	0.543923	0.491008	0.120443	0.808912	0.0910423	-0.47506	-0.857369	-0.0420995	-0.728379	-0.780489	-0.423713	-0.761483	-0.920096	-0.814311	0.370467	-0.373388	-0.803025	-0.668727	-0.0702011	-0.0129319	-0.115616	0.14588	0.0297107	0.0875188	-0.0728832	0.0391298	0.0337284	-0.895541	-0.738365	0.260498	-0.813461	-0.495765
XM_009366901	fasciclin-like arabinogalactan protein 7(LOC103955034)	LOC103955034	0.286564	0.967323	0.923873	0.934611	0.930534	0.899432	0.315706	0.964765	0.706223	0.154022	-0.629677	0.969961	0.00931381	0.905453	-0.643142	-0.48561	-0.700201	0.51621	-0.900765	-0.356013	0.550032	0.926681	0.341038	0.760916	0.977325	0.792088	0.96894	0.872713	0.962051	-0.760778	0.444726	0.87632	0.809397	-0.389922	-0.391068	-0.316537	-0.445251	-0.377121	-0.498437	-0.340635	-0.484953	-0.470396	0.962442	0.80512	-0.6201	0.966056	0.344986
XM_009366916	N-acetyltransferase 9-like protein(LOC103955047)	LOC103955047	-0.601829	-0.448163	-0.411521	-0.500384	-0.327419	-0.52304	0.0656568	-0.418625	-0.167891	0.434918	0.383149	-0.413148	-0.0604437	-0.389101	0.134018	0.108632	-0.0913516	-0.396269	0.342754	-0.284467	-0.715206	-0.252525	-0.0336929	-0.0129619	-0.410348	-0.408809	-0.402201	-0.516348	-0.418423	0.322783	-0.74273	-0.594591	-0.402048	-0.0686421	-0.145022	-0.150598	-0.232337	-0.223503	-0.0431579	-0.121216	-0.0110296	-0.0535266	-0.488057	-0.687205	0.452466	-0.386586	-0.19373
XM_009366920	thymidine kinase a(LOC103955051)	LOC103955051	0.2288	0.966301	0.929644	0.873177	0.862312	0.841168	0.148969	0.990234	0.608996	0.108334	-0.518959	0.962341	-0.188418	0.816663	-0.800224	-0.591982	-0.792729	0.652133	-0.810639	-0.447016	0.51977	0.939342	0.296864	0.714154	0.986432	0.908479	0.989737	0.757809	0.969956	-0.740323	0.401315	0.842523	0.875012	-0.530109	-0.531575	-0.477533	-0.588258	-0.52293	-0.595913	-0.439873	-0.589629	-0.614852	0.898313	0.74818	-0.755362	0.974722	0.406511
XM_009366927	glucan endo-1,3-beta-glucosidase 1(LOC103955056)	LOC103955056	0.305448	0.993807	0.975299	0.92689	0.877734	0.903348	0.163342	0.999395	0.587586	0.0873706	-0.450507	0.991663	-0.20681	0.878387	-0.800631	-0.668654	-0.766486	0.529011	-0.820706	-0.371231	0.570449	0.977707	0.200601	0.721528	0.996675	0.882358	0.998499	0.822208	0.996521	-0.661342	0.44798	0.895026	0.912045	-0.421993	-0.435814	-0.374387	-0.522891	-0.440243	-0.49938	-0.329941	-0.485554	-0.520251	0.938879	0.801991	-0.734355	0.997229	0.504237
XM_009366937	chlorophyll a-b binding protein 151, chloroplastic-like(LOC103955064)	LOC103955064	0.205794	0.969465	0.925052	0.922452	0.950504	0.879734	0.348487	0.974043	0.739409	0.234806	-0.632869	0.977289	0.00560289	0.906578	-0.670941	-0.492629	-0.771112	0.51616	-0.91724	-0.437957	0.476609	0.953062	0.378708	0.816209	0.988742	0.794934	0.981098	0.852031	0.968334	-0.784119	0.359919	0.845598	0.804255	-0.447251	-0.457822	-0.379529	-0.524043	-0.452302	-0.558602	-0.402691	-0.540502	-0.529286	0.956505	0.755048	-0.602261	0.978094	0.325294
XM_009368039	uncharacterized protein At4g38062-like(LOC103956102)	LOC103956102	0.296936	0.994477	0.977086	0.93101	0.886325	0.906353	0.18342	0.998153	0.598457	0.107316	-0.451003	0.99419	-0.195462	0.888412	-0.794465	-0.668767	-0.772411	0.506433	-0.829592	-0.376088	0.558596	0.984268	0.202662	0.736629	0.997166	0.870284	0.998221	0.829265	0.997463	-0.658884	0.43426	0.892841	0.907588	-0.414417	-0.431605	-0.367336	-0.524077	-0.43892	-0.496307	-0.326334	-0.480204	-0.513808	0.943348	0.797178	-0.716986	0.999084	0.50356
XM_009368048	KH domain-containing protein HEN4(LOC103956108)	LOC103956108	-0.156587	-0.733588	-0.648956	-0.657346	-0.70898	-0.616291	-0.177119	-0.770218	-0.601217	-0.0623744	0.711903	-0.722916	-0.0661057	-0.590806	0.493998	0.186148	0.548888	-0.768062	0.704268	0.378255	-0.43701	-0.632234	-0.491554	-0.533793	-0.774695	-0.730482	-0.770418	-0.589987	-0.725236	0.818538	-0.377306	-0.640047	-0.585461	0.532437	0.485104	0.448277	0.428964	0.424618	0.588022	0.489211	0.604342	0.560623	-0.707039	-0.606852	0.603854	-0.730788	-0.0523677
XM_009368049	KH domain-containing protein HEN4(LOC103956108)	LOC103956108	-0.22237	0.422321	0.302607	0.461048	0.740065	0.37285	0.795773	0.425688	0.906537	0.596908	-0.989919	0.457097	0.738627	0.553678	0.0986082	0.375017	-0.403334	0.286201	-0.807597	-0.453284	-0.0500338	0.395281	0.833856	0.728419	0.491487	0.136585	0.455317	0.540122	0.406863	-0.861517	-0.0850972	0.276316	0.0484341	-0.343426	-0.327716	-0.233381	-0.272381	-0.28071	-0.512491	-0.480193	-0.493887	-0.325165	0.557198	0.245748	0.110695	0.441825	-0.469984
XM_009368054	coiled-coil-helix-coiled-coil-helix domain-containing protein 10, mitochondrial(LOC103956112)	LOC103956112	0.234343	0.985026	0.955194	0.912409	0.903526	0.879141	0.22176	0.996921	0.646414	0.160191	-0.516868	0.986972	-0.147884	0.875407	-0.778106	-0.609197	-0.800863	0.5543	-0.852627	-0.435819	0.510022	0.974955	0.283352	0.766938	0.999368	0.868429	0.999254	0.81121	0.988389	-0.721838	0.385593	0.862132	0.876026	-0.474085	-0.487682	-0.421855	-0.566996	-0.489555	-0.559241	-0.396522	-0.544263	-0.565876	0.935428	0.762363	-0.699601	0.994444	0.429435
XM_009368069	soluble inorganic pyrophosphatase 6, chloroplastic-like(LOC103956125)	LOC103956125	0.323213	0.947256	0.925683	0.839722	0.762342	0.825303	-0.0286102	0.973969	0.459116	-0.0549662	-0.384786	0.931474	-0.342416	0.747235	-0.863594	-0.68122	-0.732594	0.692803	-0.697523	-0.359305	0.607136	0.901577	0.161009	0.581449	0.954651	0.961621	0.965492	0.701534	0.951595	-0.638729	0.496134	0.857928	0.925628	-0.501398	-0.494567	-0.460673	-0.546714	-0.483574	-0.532108	-0.373601	-0.53528	-0.590443	0.847831	0.775994	-0.859319	0.946964	0.511894
XM_009375763	probable protein ABIL5(LOC103962982)	LOC103962982	0.142394	0.941805	0.906172	0.818554	0.830688	0.782559	0.109981	0.980516	0.585708	0.146931	-0.476781	0.939083	-0.251866	0.762504	-0.853013	-0.61214	-0.855366	0.692649	-0.770908	-0.529101	0.442817	0.935719	0.308357	0.718074	0.972628	0.930099	0.980442	0.681167	0.951293	-0.737968	0.315355	0.785477	0.869552	-0.612798	-0.619722	-0.571981	-0.681546	-0.617727	-0.663509	-0.514231	-0.657303	-0.696881	0.847494	0.672298	-0.772576	0.960454	0.39603
XM_009377945	kinesin-like protein KIN-4C(LOC103964942)	LOC103964942	0.222991	0.972634	0.935438	0.888245	0.885132	0.85395	0.191107	0.992475	0.637638	0.138565	-0.538441	0.971466	-0.154003	0.84089	-0.781455	-0.581048	-0.796442	0.621148	-0.83608	-0.449577	0.510298	0.95043	0.310736	0.741667	0.992415	0.889179	0.993636	0.780834	0.975711	-0.748562	0.390435	0.846999	0.866974	-0.514784	-0.519609	-0.459965	-0.581333	-0.51311	-0.590445	-0.433133	-0.581009	-0.600349	0.914884	0.75135	-0.726459	0.981697	0.397222
XM_009377947	mechanosensitive ion channel protein 3, chloroplastic-like(LOC103964945)	LOC103964945	0.278877	0.992355	0.973244	0.925158	0.888588	0.89863	0.188806	0.998371	0.606117	0.121707	-0.458199	0.992766	-0.192496	0.884182	-0.796937	-0.662284	-0.784261	0.515223	-0.831999	-0.393807	0.543489	0.984773	0.216763	0.744713	0.997779	0.871581	0.998953	0.821784	0.995956	-0.669069	0.417917	0.884016	0.902925	-0.430607	-0.448187	-0.38377	-0.539912	-0.455635	-0.512373	-0.343812	-0.496131	-0.529051	0.939554	0.785565	-0.714569	0.998776	0.491762
XM_009377949	mechanosensitive ion channel protein 3, chloroplastic-like(LOC103964945)	LOC103964945	0.00900836	-0.471147	-0.437179	-0.237384	-0.219452	-0.227856	0.461269	-0.575506	-0.0446526	0.189347	0.108728	-0.437197	0.593553	-0.0905098	0.804234	0.452571	0.588281	-0.955252	0.149351	0.465151	-0.25844	-0.423223	-0.147872	-0.138882	-0.52296	-0.854952	-0.557516	-0.0274746	-0.490493	0.451765	-0.188891	-0.335208	-0.597471	0.754267	0.713434	0.760538	0.669491	0.681152	0.64779	0.588277	0.687347	0.783642	-0.25591	-0.258256	0.85446	-0.491021	-0.245125
XM_009377952	MADS-box protein AGL24-like(LOC103964948)	LOC103964948	0.0857932	-0.489477	-0.440957	-0.253785	-0.286364	-0.23088	0.361054	-0.598491	-0.147311	0.0847414	0.213393	-0.461884	0.504374	-0.124658	0.782783	0.389363	0.646723	-0.979387	0.22425	0.548887	-0.198452	-0.449788	-0.260035	-0.226201	-0.554442	-0.847544	-0.585275	-0.0512586	-0.509002	0.545838	-0.12335	-0.322866	-0.571759	0.814286	0.775007	0.811847	0.726175	0.74049	0.725407	0.668846	0.761511	0.838674	-0.286576	-0.235937	0.813232	-0.516434	-0.162092
XM_009377955	MADS-box protein AGL24-like(LOC103964950)	LOC103964950	-0.496787	-0.593518	-0.682467	-0.495324	-0.198868	-0.550891	0.544856	-0.595121	0.232352	0.443784	-0.44224	-0.560792	0.856215	-0.366709	0.866033	0.986173	0.387463	-0.254507	0.0833003	-0.0434121	-0.600539	-0.602674	0.547951	-0.0573606	-0.534282	-0.735512	-0.568024	-0.323964	-0.609851	-0.12384	-0.512188	-0.627665	-0.845569	0.101274	0.129373	0.152782	0.264736	0.176083	0.0273964	-0.109378	0.0299903	0.213678	-0.421229	-0.564119	0.810641	-0.579439	-0.911185
XM_009377956	MADS-box protein AGL24-like(LOC103964952)	LOC103964952	-0.477537	-0.55613	-0.635786	-0.428113	-0.132278	-0.485065	0.647231	-0.575407	0.289469	0.510298	-0.445618	-0.515591	0.913061	-0.273743	0.892034	0.956417	0.374814	-0.386326	0.0157045	-0.0235941	-0.600526	-0.544308	0.528602	0.0200876	-0.505887	-0.782789	-0.544582	-0.236798	-0.573324	-0.10389	-0.520722	-0.586819	-0.833962	0.181327	0.193226	0.233672	0.297179	0.22606	0.0793303	-0.0459911	0.0938654	0.282973	-0.357355	-0.529875	0.879879	-0.541637	-0.872416
XM_009381160	FT-interacting protein 1-like(LOC103967842)	LOC103967842	-0.0285505	-0.664134	-0.62084	-0.453437	-0.457556	-0.430788	0.271833	-0.754434	-0.260389	0.0697888	0.282916	-0.639306	0.481653	-0.329962	0.857418	0.504306	0.721011	-0.947564	0.390694	0.531852	-0.33075	-0.622864	-0.250479	-0.359685	-0.71599	-0.934288	-0.74233	-0.25848	-0.680448	0.612183	-0.238517	-0.508002	-0.716741	0.770993	0.74065	0.756691	0.722004	0.712343	0.715334	0.623397	0.742616	0.817352	-0.481318	-0.415262	0.873555	-0.685247	-0.278647
XM_009381297	3-hydroxyacyl-[acyl-carrier-protein] dehydratase FabZ-like(LOC103967963)	LOC103967963	0.137406	0.915736	0.857514	0.811051	0.852669	0.767559	0.189892	0.95288	0.657783	0.163208	-0.618403	0.913194	-0.103333	0.758729	-0.740218	-0.463107	-0.793	0.731308	-0.813992	-0.512648	0.443904	0.879095	0.419573	0.718626	0.953593	0.8819	0.954998	0.700977	0.918588	-0.823384	0.333754	0.769217	0.793378	-0.608195	-0.598227	-0.546197	-0.622343	-0.575776	-0.673799	-0.535853	-0.672588	-0.675242	0.852505	0.677938	-0.715512	0.928905	0.265865
XM_009381306	chlorophyll a-b binding protein CP24 10A, chloroplastic(LOC103967973)	LOC103967973	0.198167	0.919661	0.868738	0.813204	0.819356	0.778433	0.116506	0.955281	0.596757	0.0832844	-0.564208	0.911619	-0.16682	0.744378	-0.76804	-0.50933	-0.761876	0.743386	-0.775172	-0.46104	0.501209	0.871848	0.353868	0.663793	0.949535	0.90908	0.953685	0.695454	0.921981	-0.779642	0.39458	0.793643	0.826027	-0.58246	-0.56855	-0.524003	-0.591796	-0.544648	-0.635323	-0.493391	-0.63799	-0.652893	0.845939	0.709984	-0.765454	0.92724	0.323301
XM_018646648	No data	No data	-0.0126922	-0.764467	-0.705955	-0.581314	-0.630114	-0.543109	0.06987	-0.843211	-0.454071	-0.067678	0.460932	-0.750068	0.314664	-0.48874	0.821437	0.457231	0.792712	-0.915687	0.576196	0.589508	-0.332788	-0.728487	-0.381343	-0.532079	-0.821645	-0.929932	-0.83834	-0.413941	-0.776954	0.750419	-0.230167	-0.588804	-0.735268	0.774308	0.750249	0.739134	0.740332	0.72132	0.766235	0.660703	0.783222	0.82426	-0.623311	-0.488822	0.81388	-0.787997	-0.223659
XM_018646779	No data	No data	0.0954749	-0.597951	-0.497846	-0.452894	-0.591075	-0.396667	-0.108828	-0.67586	-0.5585	-0.162684	0.687575	-0.589439	-0.00927615	-0.388008	0.518394	0.0911092	0.633078	-0.906677	0.58318	0.572853	-0.206806	-0.525998	-0.602563	-0.499516	-0.674583	-0.721262	-0.678255	-0.34857	-0.600155	0.852626	-0.143142	-0.428441	-0.470431	0.746246	0.697065	0.679523	0.61633	0.636009	0.764481	0.701922	0.787574	0.753367	-0.522473	-0.36685	0.586362	-0.618114	0.104679
XM_018646795	No data	No data	0.256818	0.979967	0.967067	0.944314	0.924728	0.913803	0.308062	0.969992	0.658802	0.213629	-0.464782	0.990068	-0.102446	0.936488	-0.723899	-0.638857	-0.774072	0.364044	-0.874136	-0.380522	0.493057	0.997167	0.218406	0.807103	0.980379	0.775738	0.975671	0.867627	0.982838	-0.63966	0.363727	0.870617	0.85781	-0.348195	-0.381751	-0.301118	-0.498787	-0.402364	-0.458028	-0.288328	-0.429718	-0.450597	0.958868	0.767144	-0.595329	0.988976	0.47948
XM_018649131	No data	No data	0.399954	-0.641057	-0.535882	-0.496098	-0.784477	-0.40207	-0.451695	-0.720041	-0.826795	-0.603509	0.799968	-0.665684	-0.182755	-0.527259	0.511424	0.0603123	0.894966	-0.729706	0.778519	0.863414	0.0941534	-0.679005	-0.801273	-0.839438	-0.746555	-0.623892	-0.741338	-0.406521	-0.654286	0.972307	0.204809	-0.350131	-0.410934	0.852754	0.855036	0.793626	0.845024	0.83546	0.935086	0.871325	0.92468	0.870529	-0.594398	-0.215053	0.366019	-0.698403	0.216905
[truncated: 36 more columns]

## Sheet: Supplementary Table S6
Table S6. Differential expressed transcripts that are associated with key fatty acids and plant hormones pathways. The presented data was derived from DESeq2 analysis. DE transcripts threshold log2FC < -2, log2FC > 2 and padj < 0.001.
Transcript ID	Kyoto Encyclopedia of Genes and Genomes pathway				Product	log2FC(HSC/HSA)	padj	log2FC(HSD/HSA)	padj	log2FC(HSE/HSA)	padj	log2FC(HSC/HSB)	padj	log2FC(HSD/HSB)	padj	log2FC(HSE/HSB)	padj	log2FC(HSD/HSC)	padj	log2FC(HSE/HSC)	padj	log2FC(SPDC/SPDA)	padj	log2FC(SPDD/SPDA)	padj	log2FC(SPDE/SPDA)	padj	log2FC(SPDC/SPDB)	padj	log2FC(SPDD/SPDB)	padj	log2FC(SPDE/SPDB)	padj	log2FC(SPDD/SPDC)	padj	log2FC(SPDE/SPDC)	padj
	ABA	Alpha-linolenic acid	JA	Linoleic acid
XM_009336035		x		x	4-coumarate--CoA ligase-like 5	0.727495	0.000603594	1.03789	2.23534e-05	-1.23037	8.46e-15	0.309535	0.472849	0.602729	0.0640411	-1.65553	7.18e-15	0.307189	0.744503	-1.97623	1.5e-22	0.42009	0.542089	0.83174	0.170344	-1.42941	0.00567263	0.564891	0.10168	1.04697	0.00252875	-1.43739	9.84e-08	0.464399	0.39832	-2.01395	2.98e-10
XM_009336443	x				probable protein phosphatase 2C 50%2C transcript variant X1	-0.714136	0.00128316	-0.0941436	0.737833	-0.781682	0.0953274	-0.0512234	0.966625	0.552117	0.0117616	-0.173106	0.792782	0.621116	0.000717942	-0.11951	0.85162	-1.17529	0.0295638	0.881517	0.033685	1.05129	0.0976701	-0.276585	0.82463	1.87115	6.23e-11	2.02963	3.91e-06	1.97635	2.36e-06	2.27722	8.42e-05
XM_009336445	x				probable protein phosphatase 2C 50%2C transcript variant X3	2.3448	0.00074914	0.334947	0.624574	*	NA	0.0666487	0.972363	0.0047709	0.995932	-0.579366	0.534924	-0.0489268	0.99587	-3.95702	6.45e-06	-1.1576	0.17853	-0.429375	0.750855	-0.162605	0.914634	-0.545344	0.62608	-0.3519	0.743111	-0.129755	0.926648	-0.122897	0.917147	0.238113	0.8595
XM_009338910			x		protein TIFY 10A	0.538214	0.234349	-0.269664	0.555	-0.64646	0.0502844	-1.27477	1.43e-12	-2.19089	1.94e-303	-2.58273	4.36e-175	-0.82133	5.23e-05	-1.24644	1.03e-10	0.984637	2.57e-06	-0.548924	0.0114	-0.902343	0.0327527	-0.741918	5.78e-11	-2.28661	0	-2.66376	2.95e-23	-1.52145	2.71e-34	-1.92386	1.6e-09
XM_009339447	x				abscisic acid receptor PYL4-like	-1.47112	0.0341489	-2.06781	0.0027479	2.60719	6.17e-13	-0.812641	0.341375	-1.33359	0.0465716	2.93068	2.76e-10	-0.426262	1	4.53587	4.23e-25	-0.275203	1	-0.843072	1	3.31584	1.39e-06	0.236863	1	-0.548038	1	4.57811	3.32e-11	-0.678165	1	4.32795	1.44e-09
XM_009340959	x				ABSCISIC ACID-INSENSITIVE 5-like protein 2%2C transcript variant X3	2.36293	0.000683595	*	NA	*	NA	1.63771	0.00324664	*	NA	*	NA	-1.53597	0.00506209	-3.56415	5.96e-05	-4.26749	1.18e-10	-0.360315	0.83	-3.91452	4.71e-08	*	NA	0.178291	0.765109	*	NA	0.147208	0.808499	*	NA
XM_009340962	x				ABSCISIC ACID-INSENSITIVE 5-like protein 2%2C transcript variant X7	-0.441711	0.636059	-0.209505	0.867254	-0.00514598	0.996261	-0.0453148	0.97146	0.233432	0.811123	0.232978	0.807408	0.324228	0.897175	0.365403	0.687854	-0.485106	0.695764	-0.201743	0.896	0.237045	0.883794	2.41773	1.13e-05	0.19837	0.765109	4.44957	4.11e-08	-0.0718688	0.957349	0.838465	0.340307
XM_009343030	x				G-box-binding factor 4-like	0.440159	0.0612197	0.479508	0.0266106	-1.30114	1.12e-06	0.147792	0.804608	0.174579	0.629422	-1.6263	2.16e-11	0.0431498	0.991905	-1.77393	2.99e-14	0.645565	0.0441283	0.156131	0.864591	-1.39088	0.000109858	0.350238	0.359711	-0.0938627	0.883688	-1.73779	8.52e-10	-0.448846	0.201026	-2.11762	1.23e-18
XM_009347134	x				abscisic acid receptor PYL4-like	2.46192	1.81e-06	1.77462	0.00448	1.24884	0.0935391	-0.364876	0.480309	-0.95979	0.0237367	-1.72633	1.29e-05	-0.547623	0.574578	-1.33597	0.00347058	2.23856	0.00445835	1.06388	0.287466	1.02899	0.364662	0.918247	7.02e-05	-0.658017	0.0652303	-1.08973	0.00285715	-1.57715	3.01e-10	-2.04413	1.26e-12
XM_009347396		x		x	phospholipase A2-alpha-like%2C transcript variant X2	-0.180802	0.753197	-0.225309	0.743458	1.23237	0.17067	*	NA	0.197631	1	5.1387	3.18e-12	0.160316	1	5.48269	1.54e-13	0.108445	1	*	NA	0.253974	0.767174	-0.112274	1	-0.165104	1	0.259656	0.780689	-0.0825036	1	0.502269	0.637123
XM_009347397		x		x	phospholipase A2-alpha-like%2C transcript variant X2	-0.180802	0.753197	-0.225309	0.743458	1.23237	0.17067	*	NA	0.197631	1	5.1387	3.18e-12	0.160316	1	5.48269	1.54e-13	0.108445	1	*	NA	0.253974	0.767174	-0.112274	1	-0.165104	1	0.259656	0.780689	-0.0825036	1	0.502269	0.637123
XM_009347885	x				serine/threonine-protein kinase SAPK3-like	1.16645	7.94e-13	0.87623	6.82e-11	-0.0817573	0.625634	-0.618125	0.000106283	-0.932115	5.06e-13	-1.91142	1.49e-67	-0.287479	0.305214	-1.2725	2.44e-22	1.22368	1.79e-08	0.578184	0.153	-0.942078	0.000880696	-0.0431602	0.826278	-0.635405	0.00376719	-2.27869	6.35e-103	-0.591437	0.0110617	-2.23285	9.64e-93
XM_009347982	x				ABSCISIC ACID-INSENSITIVE 5-like protein 5%2C transcript variant X1	0.547115	0.649002	0.461759	0.662471	-1.82954	0.0266626	0.186458	0.917404	0.0577321	0.976053	-4.13383	4.41e-07	-0.06184	0.997948	-4.65704	4.54e-09	-0.363429	0.78332	0.093387	0.971714	-0.67116	0.643838	0.415503	0.692383	1.15242	0.0354211	-0.0763684	0.949926	0.612592	0.498429	-0.512323	0.642563
XM_009347983	x				ABSCISIC ACID-INSENSITIVE 5-like protein 5%2C transcript variant X2	0.0660086	0.810994	0.318998	0.0126797	-1.82952	2.99e-30	0.126355	0.820027	0.365605	0.0204589	-1.78677	2.05e-22	0.253906	0.268242	-1.91256	1.28e-28	0.54424	0.533954	0.0830564	0.968833	-1.66552	0.0100686	0.620347	0.00247007	0.125027	0.758184	-2.01485	5.44e-26	-0.496067	0.0985858	-2.63192	2.96e-27
XM_009348862		x		x	fatty acid hydroperoxide lyase%2C chloroplastic	-1.04186	2.84e-08	-1.11753	3.23e-11	0.456477	0.0117229	0.416228	0.00965845	0.334578	0.0435808	1.9239	9.72e-61	-0.0655352	0.9582	1.5099	1.2e-46	-1.78557	3.23e-12	-1.85744	2.44e-13	0.245743	0.574643	-0.0769877	0.886186	-0.140797	0.708397	1.98556	1.04e-51	-0.0654035	0.903314	2.06922	1.21e-46
XM_009349671		x		x	alcohol dehydrogenase 3-like	0.490208	0.114252	-0.0641238	0.793328	-1.15348	1.64e-12	0.0670037	0.969172	-0.486845	0.125659	-1.58768	1.55e-10	-0.537799	0.0750832	-1.6618	2.2e-14	0.56162	0.188102	-0.332967	0.640588	-2.36215	4.3e-11	0.323995	2.73e-06	-0.593609	1.17e-19	-2.78559	2.11e-97	-0.917725	4.48e-23	-3.10505	3.21e-98
XM_009353261			x		protein TIFY 6A-like%2C transcript variant X1	0.356318	0.731686	1.23119	0.000201243	2.81375	5.97e-18	0.118973	0.957696	0.948514	0.000583682	2.57452	2.82e-18	0.707112	0.298113	2.37326	5.38e-09	0.471147	0.715578	0.445828	0.770213	1.09239	0.281936	0.600843	0.165243	0.879116	0.0357453	2.70175	5.78e-14	0.267153	0.712869	2.09028	1.75e-08
XM_009353262			x		protein TIFY 6A-like%2C transcript variant X2	0.181693	0.753197	*	NA	3.17598	4.18e-05	0.155142	0.820027	*	NA	3.73292	1.8e-05	-0.146754	0.905963	1.14033	0.301983	*	NA	*	NA	2.66124	0.00114262	*	NA	*	NA	3.52658	3.53e-05	*	NA	4.02055	1.13e-05
XM_009353723	x				probable protein phosphatase 2C 51	0.0968284	0.93517	-0.481973	0.546404	-0.535205	0.468747	0.0292863	0.991409	-0.572186	0.357539	-0.67967	0.2174	-0.514431	0.719832	-0.696305	0.257689	-1.03305	0.242781	-0.637043	0.525759	-1.27521	0.116259	-1.35174	0.0254168	-1.23754	0.0144773	-2.03143	0.000918522	0.391071	0.806924	-0.190776	0.88259
XM_009354274	x				protein phosphatase 2C 56-like	1.16383	1.61e-05	1.1395	1.11488e-21	-1.61187	5.23e-19	0.596626	0.0548349	0.547643	0.000357536	-2.20489	1.95e-29	-0.0547915	0.991883	-2.80325	2.39e-29	1.20537	8.42e-13	0.365899	0.513807	-1.96039	2.5e-11	1.00736	4.34e-07	0.222597	0.728197	-2.18379	6.63e-16	-0.760059	0.0244259	-3.22093	3.19e-37
XM_009356413		x		x	linoleate 13S-lipoxygenase 2-1%2C chloroplastic-like	-2.27082	8.35e-06	-2.17646	2.1e-11	1.73552	7.86e-20	0.224126	0.91797	0.596794	0.487909	4.72103	1.45e-44	0.247068	0.958183	4.25887	2.4e-27	-1.30826	0.0229335	-0.467828	0.737359	1.19826	0.00494036	0.538485	0.620283	1.20385	0.116135	3.28574	8.72e-11	0.660506	0.480066	2.65546	6.93e-11
XM_009357234	x				protein phosphatase 2C 16-like%2C transcript variant X2	0.314077	0.751567	-0.00139818	0.999573	-0.360408	0.591213	0.221571	0.858954	-0.103156	0.925834	-0.491914	0.415318	-0.348782	0.464235	-0.768288	0.00571516	-5.28303	1.02e-17	-4.70555	1.9e-16	-4.91305	1.34e-13	*	NA	*	NA	*	NA	*	NA	*	NA
XM_009357235	x				protein phosphatase 2C 16-like%2C transcript variant X1	*	NA	*	NA	*	NA	*	NA	*	NA	*	NA	*	NA	*	NA	*	NA	4.33939	1.26069e-13	*	NA	*	NA	4.81727	7.21e-18	*	NA	4.59027	2.9e-19	*	NA
XM_009357236	x				protein phosphatase 2C 16-like%2C transcript variant X3	0.166326	0.267384	0.263723	0.202957	-2.30335	2.53e-39	0.426047	0.00386017	0.506203	0.0116119	-2.06423	3.41e-27	0.102369	0.909908	-2.50015	7.36e-67	0.466457	0.1794	-0.0392465	0.974753	-1.75616	7.59e-09	0.195252	0.614163	-0.287215	0.389453	-2.11004	3.02e-30	-0.483466	0.0675301	-2.30985	7.22e-35
XM_009357237	x				protein phosphatase 2C 16-like%2C transcript variant X4	-3.30184	2.58e-07	-3.30794	4.7e-07	-3.63755	6.23e-07	*	NA	*	NA	*	NA	*	NA	*	NA	*	NA	0.183807	0.836675	0.217891	1	-0.121156	0.826278	0.0710371	0.924088	-0.0677227	0.950125	0.161658	0.808499	0.410735	0.647161
XM_009360320	x				probable protein phosphatase 2C 8	0.628719	0.234315	0.904342	0.181119	-2.20831	0.00550623	-0.404623	0.820027	-0.212829	0.881767	-2.71202	0.0031361	0.298632	0.912491	-3.44714	5.56e-06	3.73059	4.05e-08	0.146445	1	*	NA	0.402135	0.738066	-0.453143	0.657103	-3.39063	8.51e-05	-0.498625	0.59318	-4.68277	2.39e-08
XM_009360323	x				probable protein phosphatase 2C 8	1.8938	1.36e-06	1.04323	0.003	-5.05142	1.62e-16	0.277648	0.452468	-0.698584	4.05e-09	-7.43043	1.5e-42	-0.936193	4.12e-06	-7.64883	7.29e-42	2.89716	1.61e-15	2.22495	1.08e-08	-2.0456	0.0189964	0.194767	0.796225	-0.401633	0.304376	-5.57016	1.41e-19	-0.612516	0.005625	-6.01257	3.24e-21
XM_009361785			x		protein TIFY 6B-like%2C transcript variant X2	2.9897	4.91e-06	0.31694	0.625	3.9102	5.61e-08	-0.457932	0.593968	-0.172823	0.871342	0.236251	0.730641	-0.0553591	0.994578	0.748537	0.222926	0.155535	0.899218	0.0621714	0.975789	0.20667	0.887456	-0.0010493	0.999095	-0.0255337	0.975901	0.0144751	0.989331	-0.019773	0.982351	0.0152171	0.988059
XM_009362449		x		x	alcohol dehydrogenase	1.15731	1.62e-09	0.70307	2.38e-05	-1.25694	2.1e-09	-0.0490733	0.957696	-0.522661	0.00234016	-2.50333	8.11e-41	-0.45015	0.0399459	-2.44733	1.19e-37	1.91035	2.85e-54	0.96775	1.48e-08	-1.0341	7.58e-07	0.0734433	0.871731	-0.818411	1.74e-05	-2.88507	2.23e-54	-0.902711	1.89e-14	-2.97738	8.28e-110
XM_009363378	x				probable protein phosphatase 2C 6%2C transcript variant X1	-0.10412	0.850111	-0.870651	0.00694372	-2.0121	0.000123956	0.17786	0.900458	0.0752798	0.953663	-0.294028	0.813158	-0.740619	0.0240795	-2.02286	9.52e-05	-0.574365	0.489322	-0.0963439	0.961985	-0.769675	0.548284	-0.473853	0.100744	0.0853757	0.865964	-0.853103	0.369637	0.553306	0.0871281	-0.46139	0.677935
XM_009364057	x				probable protein phosphatase 2C 50%2C transcript variant X1	0.20789	0.753197	2.29843	0.00131148	0.352935	0.61963	0.0264391	0.986642	0.27421	0.749602	-0.0275587	0.978544	0.143286	0.972456	-0.112013	0.913237	0.231205	0.748793	4.81133	2.22826e-18	0.269717	0.767174	0.130574	0.826278	5.27329	1.66e-23	0.584586	0.528074	0.355603	0.726411	0.0796087	0.939579
XM_009364097		x			12-oxophytodienoate reductase 2-like	-0.413515	0.726401	-0.279357	0.624574	-2.14103	0.000100415	-0.546921	0.660309	-0.552966	0.509378	-2.42031	0.00043876	0.155525	0.984975	-1.51852	0.0718823	0.00234039	0.99886	0.403339	0.791428	-0.518915	0.680871	-1.16156	0.00325925	-0.724137	0.121116	-1.87506	7e-05	0.433268	0.648924	-0.626017	0.395986
XM_009364101		x			putative 12-oxophytodienoate reductase 11	0.430376	0.688585	-0.050518	0.968883	-1.42952	0.0343336	-0.530589	0.470493	-1.04346	0.0487706	-2.79068	1.29e-09	-0.434505	0.868575	-2.14425	7.94e-05	-0.0508825	0.949884	0.983303	0.0678834	0.293342	0.767345	-0.293001	0.593541	0.796313	0.0681571	0.0353709	0.961629	1.06072	0.00834808	0.3356	0.596851
XM_009366070	x				probable protein phosphatase 2C 24	1.44629	9.96e-09	0.908333	5.87854e-05	-4.25721	5.15e-24	0.825344	1.24e-08	0.256405	0.125659	-5.13388	2.27e-49	-0.55342	0.000638137	-5.94413	1.6e-65	0.0737047	0.937914	-0.287745	0.836969	-4.97698	2.31e-17	-0.521471	0.000571921	-0.832823	0.114824	-6.4556	9.53e-47	-0.353074	0.723368	-6.00798	5.31e-33
XM_009366441		x		x	linoleate 13S-lipoxygenase 2-1%2C chloroplastic-like	-1.57629	0.0152641	-1.89247	0.0071	1.92061	2.43e-09	0.0788065	0.980354	-0.366836	0.749945	4.16639	5.56e-65	-0.316444	0.911	3.78624	2.53e-14	-0.268406	0.743699	-0.227725	0.836675	0.662659	0.570349	-0.0919377	0.888019	-0.182604	0.765109	2.20072	0.0203121	-0.114796	1	4.88663	5.18e-08
XM_009366450		x		x	linoleate 13S-lipoxygenase 2-1%2C chloroplastic-like	-0.791006	0.225075	-0.225742	0.823	2.50166	2.84e-18	2.46687	1.38e-06	0.219603	0.717788	7.65769	8.48e-35	-0.00621332	0.999169	3.45208	3.06e-41	-4.03718	1.13e-10	-2.54891	1.17e-06	1.28583	0.0334423	-0.136399	0.826278	-0.153804	0.889416	1.4579	0.153756	0.820099	0.335624	5.52629	6.92e-13
XM_009366759		x		x	linoleate 13S-lipoxygenase 2-1%2C chloroplastic-like	-1.72072	0.00353707	-1.28495	5.14e-05	1.24823	3.08e-05	0.314896	0.820027	1.24107	8.13e-25	3.8841	2.01e-212	0.627089	0.537953	3.22116	8.4e-12	-2.72451	7.72e-12	-0.266731	0.894	1.35068	0.000349697	1.39371	0.0233144	2.1435	0.0022923	6.20194	2.8e-49	1.29205	0.0849562	4.33422	9.05e-98
XM_009366760		x		x	linoleate 13S-lipoxygenase 2-1%2C chloroplastic-like	-1.91331	2.53e-05	-1.38159	5.06e-06	1.21398	1.16e-09	0.329998	0.830863	0.957054	0.135926	3.78305	1.41e-23	0.561859	0.63337	3.29676	2.46e-25	-2.05427	1.01e-07	-0.472083	0.518	-0.0820565	0.926587	0.305276	0.508814	1.94631	1.53e-12	2.41812	1.31e-54	1.61344	1.02e-08	2.10103	2.56e-33
XM_009371468			x		protein TIFY 3B-like	-1.21116	1.83e-05	-1.51096	1.9166e-09	1.14367	1.1e-08	-0.232354	0.688305	-0.531884	0.0664141	2.14774	1.81e-39	-0.281171	0.613075	2.40162	1.47e-75	-1.90941	0.00569227	-1.27087	0.103415	0.308452	0.808404	-0.954301	0.00783626	-0.268824	0.649535	1.81451	7.54e-19	0.701071	0.0989904	2.85596	2.35e-32
XM_009373165		x		x	peroxisomal fatty acid beta-oxidation multifunctional protein AIM1-like%2C transcript variant X1	-1.19611	0.0127709	-0.389129	0.669933	-0.356373	0.634996	-0.903433	0.0408436	-0.226079	0.81271	-0.108468	0.89893	-0.0375312	0.997948	0.833961	0.216532	-0.493365	0.667113	-3.0746	4.83e-06	0.19201	0.8811	0.123114	0.826278	*	NA	5.26114	4.81e-13	-0.145921	0.808499	0.904408	0.472427
XM_009374113	x				protein phosphatase 2C 16-like%2C transcript variant X2	-0.127859	0.90132	-3.00448	1.21441e-05	-3.61292	1.94e-06	-0.0979775	0.955188	-2.99874	6.18e-08	-4.96656	4.85e-10	-0.177373	0.905963	-0.655332	0.492334	-1.65806	0.0258451	-0.958605	6.25e-05	-6.1878	2.22e-26	1.6405	0.00477556	5.1908	1.49e-22	*	NA	0.818398	0.369029	-3.76338	8.57e-05
XM_009374116	x				protein phosphatase 2C 16-like%2C transcript variant X6	-0.0716732	0.91984	0.396892	0.66308	-0.451252	0.550887	-0.0274955	0.985869	0.394065	0.667895	-0.563893	0.534924	0.38566	0.803259	-0.585348	0.518533	-0.142592	0.852528	-0.20334	0.836675	-0.276051	0.767174	-0.252992	0.81792	-4.3311	7.45e-14	-5.12696	3.63e-12	-0.153692	0.808499	-0.419075	0.64668
XM_009374117	x				protein phosphatase 2C 16-like%2C transcript variant X7	0.100016	0.948658	-4.27496	5.3757e-12	-0.693394	0.488809	0.20868	0.85598	-0.221645	0.717788	-0.116503	0.907324	-1.55379	0.00382775	-0.89067	0.446405	0.489842	0.686898	0.518401	0.685157	-0.0563088	0.960272	0.581685	0.408968	0.969167	0.213912	0.205761	0.83009	0.489113	0.598529	-0.97786	0.429587
XM_009374145		x		x	alcohol dehydrogenase-like	1.58047	2.7e-31	1.39646	1.28e-27	-1.21413	2.68e-16	0.472983	0.000309216	0.275302	0.050442	-2.35285	1.57e-90	-0.180802	0.518307	-2.82488	2.39e-134	0.959098	2.96e-12	0.435445	0.0855	-1.74974	1.68e-47	0.362832	0.0129996	-0.122614	0.750351	-2.37754	1.05e-121	-0.482466	0.0334846	-2.73687	5.68e-99
XM_009377180			x		transcription factor MYC2-like	-0.513809	0.14858	-0.64264	0.0437132	0.37336	0.0325542	0.0411955	0.981162	-0.0952061	0.901457	0.93426	6.83e-09	-0.111541	0.979726	0.887818	6.28e-05	-1.19746	0.188724	-0.66774	0.618934	0.411469	0.767174	-0.783232	0.202291	-0.160594	0.788346	1.42121	2.85e-10	0.663326	0.37022	2.29928	3.47e-07
XM_009378119	x				abscisic acid receptor PYL4-like	-0.337035	0.75155	-0.553032	0.50606	2.23187	1.13e-08	-1.56043	0.00017862	-1.79363	6.46e-05	0.848916	0.0183402	-0.17633	0.978311	2.66769	7.58e-12	0.530972	0.672538	0.124713	0.960674	1.55101	0.0679872	0.539031	0.386404	0.0949827	0.93776	1.9111	7.81e-05	-0.421645	0.672541	1.35181	0.00859542
XM_009378406				x	probable linoleate 9S-lipoxygenase 5%2C transcript variant X2	-0.492426	0.692214	-0.905153	0.271258	-4.68867	1.24e-19	-0.367539	0.799136	-0.522581	0.470407	-3.21742	0.000281486	-0.206906	0.905963	-2.02063	0.0423277	-1.71951	0.0243883	-1.01447	8.98833e-06	-0.521919	0.272652	0.300767	0.752876	0.724663	0.37898	1.80789	0.06581	0.840043	0.360264	1.51297	0.0794253
XM_009378994			x		jasmonic acid-amido synthetase JAR1%2C transcript variant X2	-0.440497	0.27607	-0.530923	0.338723	-0.768779	0.000513927	-0.429197	0.607022	-0.519257	0.49569	-0.811191	0.0453615	-0.093315	0.991905	-0.322544	0.35785	-1.64098	0.000155844	-0.0833093	0.954	-0.435623	0.511675	0.914447	0.0414861	2.62221	5.2e-19	2.2795	4.3e-13	1.66938	6.21e-16	1.2898	2.11e-08
XM_009378997			x		jasmonic acid-amido synthetase JAR1%2C transcript variant X4	-1.69284	0.0184959	-0.502562	0.59922	-2.51288	0.00174371	-0.165618	0.820027	-0.0243313	0.978591	-0.53629	0.534924	0.151165	0.905963	*	NA	0.229562	0.748793	2.86085	2.11939e-05	*	NA	0.129872	0.826278	3.29171	1.54e-07	*	NA	0.0608784	0.964848	-0.421468	0.646168
XM_009379428		x		x	alcohol dehydrogenase-like	1.21032	0.0143135	0.604745	0.375	-0.12224	0.897017	-0.49481	0.425984	-1.09969	0.00833082	-1.97297	1.5e-05	-0.537743	0.601069	-1.43213	0.00461427	1.4933	3.5e-06	1.03319	0.0313638	-1.45772	0.00474638	0.439405	0.155591	0.0529569	0.947653	-2.67069	4.18e-17	-0.37949	0.480321	-3.1325	9.01e-23
XM_009379470		x		x	acyl-coenzyme A oxidase 4%2C peroxisomal-like	0.715099	0.0256024	0.583221	0.016735	-0.568283	0.0388364	0.0245661	0.984119	-0.138296	0.365574	-1.31839	1.27e-23	-0.140121	0.905963	-1.32862	6.94e-12	0.664712	0.213956	0.0412401	0.982146	-1.28055	0.00624502	0.424438	0.00177363	-0.219654	0.00432496	-1.7096	3.48e-82	-0.645791	1.8e-06	-2.12928	7.69e-57
XM_009380369		x		x	salicylate carboxymethyltransferase-like	0.48229	0.651146	-0.00272354	1	-0.00155228	1	-0.0246799	0.991463	-0.136826	1	-0.343891	0.720622	-0.298975	1	-0.874428	0.472246	-0.305342	0.785028	-0.236586	0.898307	-1.99448	0.0192235	-1.44249	0.000281966	-1.40197	0.00191447	-4.01885	9.87e-13	0.0766711	0.95446	-2.43605	0.00132077
XM_009380370		x		x	salicylate carboxymethyltransferase-like	-2.68969	2.4e-12	-2.90702	4.09e-13	2.55425	1.99e-38	-0.67313	0.373261	-0.874241	0.17827	4.59031	2.25e-81	-0.164451	0.980126	5.45004	8.47e-94	-4.58919	1.5e-12	-3.79397	2.87951e-10	-0.333477	0.674654	-0.101004	1	-0.129432	1	2.81677	0.00101385	*	NA	5.37432	2.92e-11
XM_009380371		x		x	salicylate carboxymethyltransferase-like	-4.70528	1.61e-42	-3.73809	6.7e-44	0.991436	2.96e-08	-0.0251378	0.993324	0.969116	0.0738198	5.94643	1.67e-101	0.896733	0.198813	6.00046	1.21e-116	-2.56048	0.00108267	-1.32892	0.117436	2.99621	4.78e-07	*	NA	0.112175	1	6.83348	1.86e-24	0.0951827	1	7.15623	9.37e-22
XM_009380502	x				probable protein phosphatase 2C 51	0.08807	0.928898	-0.288041	0.66904	-4.01437	1.07e-13	0.089778	0.936162	-0.321573	0.565038	-4.44016	1.65e-21	-0.370049	0.761296	-4.50445	2.88e-20	0.777141	0.0763932	0.173018	0.92021	-2.22485	0.00115416	-0.203354	0.718767	-0.715485	0.229111	-3.63102	1.75e-14	-0.526458	0.467861	-3.49003	1.11e-12
XM_009380555		x		x	peroxisomal acyl-coenzyme A oxidase 1-like	-2.89076	3.66e-09	-2.41182	2.48e-06	-0.650934	0.219513	0.24012	0.905251	0.599134	0.540474	2.83398	9.41e-08	0.397275	0.905963	2.64029	1.59e-12	-2.638	4.79e-06	-1.28172	0.0605853	0.0382533	0.983381	-0.924406	0.00634341	0.593509	0.0911308	2.00869	0.000366499	1.50069	4.44e-06	2.87955	5.41e-06
XM_009380829		x		x	12-oxophytodienoate reductase 2-like	1.02366	0.0402855	0.868523	0.221421	-0.0268294	0.980643	0.0730667	0.97146	0.00809095	0.996004	-1.02328	0.0810809	-0.0424325	0.998511	-1.11806	0.0329806	0.645479	0.483994	-0.223791	0.908903	-1.18098	0.202075	1.25929	0.00160414	0.307331	0.765109	-0.889681	0.234937	-0.954555	0.0437026	-2.31074	4.11e-06
XM_009381338	x				serine/threonine-protein kinase SRK2E	0.980804	1.41e-06	0.95762	3.49e-14	-0.716144	3.38e-05	0.334151	0.135479	0.291209	0.0155459	-1.39597	3.67e-27	-0.0307099	0.992625	-1.72691	1.44e-28	1.30848	2.95e-09	0.828986	0.0016414	-0.805902	0.0294854	0.272526	0.0576652	-0.174365	0.366533	-1.89867	1.32e-23	-0.451707	8.8e-08	-2.17536	3.34e-34
Bolded transcripts IDs indciates transcripts of genes underlying QTLs;
XM_009380829 QTL in LG8
XM_009354274 QTL in LG15
